# Supplementary material for: Evaluating cell lines as models for metastatic breast cancer through integrative analysis of genomic data
Source: Nat Commun. 2019 May 15;10:2138. doi: 10.1038/s41467-019-10148-6 (PMC6520398; doi:10.1038/s41467-019-10148-6)
Supplement: Supplementary file 4 — Supplementary Data 1 [file 41467_2019_10148_MOESM4_ESM.xls]

## Sheet: gene.mutation.frequency
# The 19 differentially mutated genes are marked as red
# number of cohotrs: TCGA:748, MET500:72, CCLE:57
gene.name	mutation.number.TCGA.breast.cancer	mutation.frequency.TCGA.breast.cancer	mutation.number.MET500.breast.cancer	mutation.frequency.MET500.breast.cancer	mutation.number.CCLE.breast.cancer.cell.line	mutation.frequency.CCLE.breast.cancer.cell.line
ESR1	6	0.00802139	10	0.138889	0	0
TNK2	1	0.0013369	5	0.0694444	3	0.0526316
OBSCN	23	0.0307487	14	0.194444	11	0.192982
CAMKK2	3	0.00401069	6	0.0833333	1	0.0175439
CLK1	1	0.0013369	4	0.0555556	5	0.0877193
FN1	7	0.00935829	7	0.0972222	30	0.526316
DST	15	0.0200535	9	0.125	11	0.192982
GNAS	6	0.00802139	6	0.0833333	0	0
MLLT3	2	0.0026738	4	0.0555556	8	0.140351
CDKN2A	1	0.0013369	3	0.0416667	1	0.0175439
NGFR	1	0.0013369	3	0.0416667	1	0.0175439
NUP133	1	0.0013369	3	0.0416667	2	0.0350877
RBPJ	1	0.0013369	3	0.0416667	8	0.140351
FFAR2	0	0	3	0.0416667	0	0
MCL1	0	0	3	0.0416667	1	0.0175439
TP53	315	0.421123	48	0.666667	30	0.526316
TEK	5	0.00668449	5	0.0694444	1	0.0175439
FER	3	0.00401069	4	0.0555556	1	0.0175439
MAP4K4	3	0.00401069	4	0.0555556	0	0
PIK3CA	241	0.322193	25	0.347222	17	0.298246
TTN	134	0.179144	21	0.291667	37	0.649123
CUBN	20	0.026738	9	0.125	7	0.122807
LRP1B	19	0.0254011	8	0.111111	12	0.210526
PTEN	37	0.0494652	8	0.111111	9	0.157895
BIRC6	19	0.0254011	7	0.0972222	9	0.157895
CSMD3	23	0.0307487	7	0.0972222	11	0.192982
FMN2	15	0.0200535	7	0.0972222	13	0.22807
SMG1	13	0.0173797	7	0.0972222	4	0.0701754
DLC1	11	0.0147059	6	0.0833333	3	0.0526316
FLNA	15	0.0200535	6	0.0833333	9	0.157895
HERC2	21	0.0280749	6	0.0833333	7	0.122807
INSRR	9	0.0120321	6	0.0833333	2	0.0350877
JAK1	9	0.0120321	6	0.0833333	1	0.0175439
UBR5	16	0.0213904	6	0.0833333	1	0.0175439
ADGRG4	12	0.0160428	5	0.0694444	36	0.631579
AKAP9	20	0.026738	5	0.0694444	30	0.526316
AMER1	10	0.013369	5	0.0694444	2	0.0350877
DNAH8	14	0.0187166	5	0.0694444	7	0.122807
KMT2C	68	0.0909091	5	0.0694444	17	0.298246
NAV3	10	0.013369	5	0.0694444	8	0.140351
NF1	24	0.0320856	5	0.0694444	7	0.122807
PIKFYVE	10	0.013369	5	0.0694444	0	0
PKHD1	16	0.0213904	5	0.0694444	10	0.175439
PRKDC	16	0.0213904	5	0.0694444	45	0.789474
PTPRT	9	0.0120321	5	0.0694444	2	0.0350877
ROCK2	6	0.00802139	5	0.0694444	3	0.0526316
TENM1	18	0.0240642	5	0.0694444	5	0.0877193
ABL1	6	0.00802139	4	0.0555556	3	0.0526316
ACACB	6	0.00802139	4	0.0555556	8	0.140351
ADAMTS20	13	0.0173797	4	0.0555556	1	0.0175439
AFDN	19	0.0254011	4	0.0555556	3	0.0526316
ALK	7	0.00935829	4	0.0555556	1	0.0175439
ARNT	5	0.00668449	4	0.0555556	3	0.0526316
ATR	10	0.013369	4	0.0555556	2	0.0350877
ATRX	16	0.0213904	4	0.0555556	4	0.0701754
CPAMD8	10	0.013369	4	0.0555556	1	0.0175439
FASN	14	0.0187166	4	0.0555556	5	0.0877193
FMO4	5	0.00668449	4	0.0555556	0	0
GLI1	5	0.00668449	4	0.0555556	3	0.0526316
KAT6A	9	0.0120321	4	0.0555556	0	0
KDM6A	12	0.0160428	4	0.0555556	4	0.0701754
KSR1	6	0.00802139	4	0.0555556	2	0.0350877
LAMA1	14	0.0187166	4	0.0555556	6	0.105263
MAP3K1	65	0.0868984	4	0.0555556	39	0.684211
MAST4	7	0.00935829	4	0.0555556	3	0.0526316
MYBL2	7	0.00935829	4	0.0555556	0	0
NUMA1	10	0.013369	4	0.0555556	5	0.0877193
PCDH15	14	0.0187166	4	0.0555556	8	0.140351
PTCH1	10	0.013369	4	0.0555556	2	0.0350877
RB1	19	0.0254011	4	0.0555556	2	0.0350877
RIMS2	11	0.0147059	4	0.0555556	2	0.0350877
RNF213	24	0.0320856	4	0.0555556	0	0
TPR	20	0.026738	4	0.0555556	8	0.140351
UNC13C	15	0.0200535	4	0.0555556	5	0.0877193
WNK2	4	0.00534759	4	0.0555556	4	0.0701754

## Sheet: breast.cancer.cell.line.name
# CCLE breast cell line are listed according to their order in Figure 2a
AU565_BREAST
CAL120_BREAST
CAL148_BREAST
CAL51_BREAST
CAMA1_BREAST
DU4475_BREAST
EFM19_BREAST
EFM192A_BREAST
HCC1428_BREAST
JIMT1_BREAST
KPL1_BREAST
MCF7_BREAST
MDAMB134VI_BREAST
MDAMB175VII_BREAST
MDAMB231_BREAST
MDAMB361_BREAST
MDAMB415_BREAST
MDAMB436_BREAST
MDAMB453_BREAST
MDAMB468_BREAST
SKBR3_BREAST
T47D_BREAST
ZR751_BREAST
ZR7530_BREAST
BT20_BREAST
BT474_BREAST
BT483_BREAST
BT549_BREAST
CAL851_BREAST
HCC1143_BREAST
HCC1187_BREAST
HCC1395_BREAST
HCC1419_BREAST
HCC1500_BREAST
HCC1569_BREAST
HCC1599_BREAST
HCC1806_BREAST
HCC1937_BREAST
HCC1954_BREAST
HCC202_BREAST
HCC2157_BREAST
HCC2218_BREAST
HCC38_BREAST
HCC70_BREAST
HDQP1_BREAST
HMC18_BREAST
HMEL_BREAST
HS274T_BREAST
HS281T_BREAST
HS343T_BREAST
HS578T_BREAST
HS606T_BREAST
HS739T_BREAST
HS742T_BREAST
MDAMB157_BREAST
UACC812_BREAST
UACC893_BREAST

## Sheet: CCLE.hypermutated.genes
# the 25 genes mentioned in Fig S1c were colored red
NCAM1
ILK
CLTCL1
GRIA3
MAML3
VEGFC
NR1H2
AKAP12
MAP3K14
ADAM28
FLI1
STK31
FGFR1OP
ITPR2
PAX3
GUCY2C
NPR1
ALPK2
KLK7
RECQL4
ADAM17
EPHA6
ETV1
AAK1
TMEM123
PRKDC
MAP3K1
TTN
ADGRG4
AKAP9
FN1
TP53
