# Supplementary material for: Evaluating cell lines as models for metastatic breast cancer through integrative analysis of genomic data
Source: Nat Commun. 2019 May 15;10:2138. doi: 10.1038/s41467-019-10148-6 (PMC6520398; doi:10.1038/s41467-019-10148-6)
Supplement: Supplementary file 5 — Supplementary Data 2 [file 41467_2019_10148_MOESM5_ESM.xls]

## Sheet: Supplementary Data 2
#derived.from.metastatic.site: yes means the cell line is derived from metastatic site
#site: human body site from where the cell ine is derived
#pubmed.citation.number: number of citations mentiong the cell line when perfroming the pubmed serach mentioned in our manuscript
# The information in first nine columns is from Jiang's paper "Comprehensive comparison of molecular portraits between cell lines and tumors in breast cancer"
Cell line name	Gender	Hist subtype1	Source	ER	PR	Her2	PAM50 mRNA	age	derived.from.metastatic.site	site	pubmed.citation.number
AU565	F		ATCC	-	-	+	Her2amp	43	yes	pleural effusion	5
BT20	F	ductal_carcinoma	ATCC	-	-	-	Basal-like	74	no	mammary gland; breast/duct	29
BT474	F	ductal_carcinoma	ATCC	+	+	+	Luminal B	60	no	mammary gland; breast/duct	60
BT483	F	ductal_carcinoma	ATCC	+	+	-	Luminal A	23	no	mammary gland; breast	0
BT549	F	ductal_carcinoma	ATCC	-	-	-	Basal-like	72	no	mammary gland; breast	38
CAL120	F		DSMZ	-	-	-	Basal-like	43	yes	pleural effusion	1
CAL148	F	ductal_carcinoma	DSMZ	-	-	-	Luminal B	58	yes	pleural effusion	0
CAL51	F		DSMZ	-	-	-	Basal-like	45	yes	pleural effusion	6
CAL851	F		DSMZ	-	-	-	Basal-like	35	no	breast	0
CAMA1	F		ATCC	+	-	-	Luminal B	51	yes	pleural effusion	4
DU4475	F		ATCC	-	-	-	Basal-like	70	yes	skin	9
EFM19	F	ductal_carcinoma	DSMZ	+	+	-	Luminal B	50	yes	pleural effusion	0
EFM192A	F		DSMZ	+	-	+	Her2amp	46	yes	pleural effusion	1
HCC1143	F	ductal_carcinoma	ATCC	-	-	-	Basal-like	52	no	pleural effusion	0
HCC1187	F	ductal_carcinoma	ATCC	-	-	-	Basal-like	41	no	mammary gland; breast	1
HCC1395	F	ductal_carcinoma	ATCC	-	-	-	Basal-like	43	no	mammary gland; breast/duct	3
HCC1419	F	ductal_carcinoma	ATCC	-	-	+	Her2amp	42	no	mammary gland; breast	1
HCC1428	F		ATCC	+	+	-	Luminal B	49	yes	pleural effusion	2
HCC1500	F	ductal_carcinoma	ATCC	-	-	-	Luminal A	32	no	breast; mammary gland/duct	2
HCC1569	F	metaplastic_carcinoma	ATCC	-	-	+	Basal-like	70	no	mammary gland; breast	0
HCC1599	F	ductal_carcinoma	ATCC	-	-	-	Basal-like	44	no	mammary gland; breast/duct	2
HCC1806	F	ductal_carcinoma	ATCC	-	-	-	Basal-like	60	no	mammary gland; breast	6
HCC1937	F	ductal_carcinoma	ATCC	-	-	-	Basal-like	23	no	mammary gland; breast/duct	13
HCC1954	F	ductal_carcinoma	ATCC	-	-	+	Her2amp	61	no	mammary gland; breast/duct	10
HCC202	F	ductal_carcinoma	ATCC	-	-	+	Her2amp	82	no	breast; mammary gland/duct	0
HCC2157	F	ductal_carcinoma	ATCC	-	-	-	Basal-like	48	no	mammary gland; breast	0
HCC2218	F	ductal_carcinoma	ATCC	-	-	+	Luminal A	49	no	breast; mammary gland/duct	0
HCC38	F	ductal_carcinoma	ATCC	-	-	-	Basal-like	50	no	mammary gland; breast/duct	3
HCC70	F	ductal_carcinoma	ATCC	-	-	-	Basal-like	49	no	breast; mammary gland/duct	4
HDQP1	F	ductal_carcinoma	DSMZ	-	-	-	Basal-like	50	no	breast	0
HMC18	F		HSRRB				Basal-like	NA	no	breast	3
HMEL	NA						Luminal A	NA	no	breast	0
HS274T	F		ATCC				Basal-like	66	no	mammary gland; breast	0
HS281T	F		ATCC				Basal-like	37	no	breast	0
HS343T	F		ATCC				Basal-like	47	no	breast	0
HS578T	F	ductal_carcinoma	ATCC	-	-	-	Basal-like	74	no	breast	70
HS606T	F		ATCC				Luminal A	44	no	mammary gland; breast	0
HS739T	F		ATCC				Basal-like	NA	no	breast	0
HS742T	F		ATCC				Luminal A	71	no	breast	0
JIMT1	F	ductal_carcinoma	DSMZ	-	-		Basal-like	62	yes	pleural effusion	13
KPL1	F	ductal_carcinoma	DSMZ				Luminal A	69	yes	pleural effusion	2
MCF7	F		ATCC	+	+	-	Luminal A	69	yes	pleural effusion	2299
MDAMB134VI	F	ductal_carcinoma	ATCC	+	-		Luminal A	47	yes	pleural effusion	1
MDAMB157	F	ductal_carcinoma	ATCC	-	-	-	Basal-like	44	no	breast	8
MDAMB175VII	F	ductal_carcinoma	ATCC	+	-		Luminal B	56	yes	pleural effusion	0
MDAMB231	F		ATCC	-	-		Basal-like	51	yes	pleural effusion	2118
MDAMB361	F		ATCC	+	+	+	Luminal B	40	yes	brain	22
MDAMB415	F		ATCC	+	-	-	Luminal B	38	yes	pleural effusion	2
MDAMB436	F		ATCC	-	-	-	Basal-like	43	yes	pleural effusion	23
MDAMB453	F		ATCC	-	-	-	Luminal B	48	yes	pleural effusion	38
MDAMB468	F		ATCC	-	-	-	Basal-like	51	yes	pleural effusion	142
SKBR3	F		ATCC	-	-	+	Her2amp	43	yes	pleural effusion	60
T47D	F	ductal_carcinoma	ATCC	+	+	-	Luminal B	54	yes	pleural effusion	204
UACC812	F	ductal_carcinoma	ATCC	+	-	+	Her2amp	43	no	breast	2
UACC893	F	ductal_carcinoma	ATCC	-	-	+	Her2amp	57	no	breast	0
ZR751	F	ductal_carcinoma	ATCC				Luminal A	63	yes	ascites	60
ZR7530	F	ductal_carcinoma	ATCC	+	+	-	Her2amp	47	yes	ascites	8
