# Supplementary material for: Evaluating cell lines as models for metastatic breast cancer through integrative analysis of genomic data
Source: Nat Commun. 2019 May 15;10:2138. doi: 10.1038/s41467-019-10148-6 (PMC6520398; doi:10.1038/s41467-019-10148-6)
Supplement: Supplementary file 6 — Supplementary Data 3 [file 41467_2019_10148_MOESM6_ESM.xls]

## Sheet: LuminalA
cell.line	p.value	fdr
EFM19_BREAST	0.000101284	0.00102149
MDAMB468_BREAST	0.028975	0.0526019
MDAMB231_BREAST	0.501321	0.595319
EFM192A_BREAST	0.000115657	0.00102149
CAL851_BREAST	0.104539	0.152787
BT549_BREAST	0.781049	0.794996
MDAMB453_BREAST	0.00100689	0.00441484
BT474_BREAST	0.00184771	0.00658246
AU565_BREAST	0.00281407	0.00809858
MDAMB415_BREAST	3.59313e-05	0.00102149
HS578T_BREAST	0.691274	0.729678
BT20_BREAST	0.0180024	0.0353841
MDAMB436_BREAST	0.758074	0.78564
MDAMB361_BREAST	0.00013118	0.00102149
SKBR3_BREAST	0.0011926	0.00485558
HCC1395_BREAST	0.352193	0.45625
HCC1806_BREAST	0.0149709	0.0316052
HCC1143_BREAST	0.144615	0.206077
DU4475_BREAST	0.65402	0.716907
HCC70_BREAST	0.0160212	0.0326145
HCC38_BREAST	0.0791606	0.12195
ZR751_BREAST	0.000652142	0.00371721
HS606T_BREAST	0.368073	0.466226
HCC1937_BREAST	0.0295309	0.0526019
HCC1187_BREAST	0.0446196	0.0706477
HCC202_BREAST	0.000161287	0.00102149
HS739T_BREAST	0.391323	0.4849
MDAMB157_BREAST	0.251312	0.333135
MDAMB175VII_BREAST	0.00174277	0.00658246
HCC1954_BREAST	0.0332106	0.0556766
HCC2218_BREAST	0.000793684	0.00377
CAMA1_BREAST	0.00202095	0.00677612
HMC18_BREAST	0.957603	0.957603
MCF7_BREAST	0.010439	0.0239535
T47D_BREAST	6.25656e-05	0.00102149
HCC1500_BREAST	0.00284161	0.00809858
HCC2157_BREAST	0.0312148	0.0539164
HCC1419_BREAST	0.000724398	0.0037537
BT483_BREAST	0.000101719	0.00102149
ZR7530_BREAST	4.96335e-05	0.00102149
UACC812_BREAST	0.000154971	0.00102149
HCC1599_BREAST	0.667413	0.717784
JIMT1_BREAST	0.037582	0.0612049
CAL51_BREAST	0.101382	0.152073
HDQP1_BREAST	0.00241854	0.00765872
CAL120_BREAST	0.497499	0.595319
HS274T_BREAST	0.1974	0.2679
HS281T_BREAST	0.594795	0.66477
HS742T_BREAST	0.520407	0.605372
HS343T_BREAST	0.537419	0.612658
MDAMB134VI_BREAST	0.00452571	0.0122841
KPL1_BREAST	0.0105591	0.0239535
CAL148_BREAST	0.0109262	0.0239535
UACC893_BREAST	0.00720345	0.017852
HCC1428_BREAST	0.00530829	0.0137533
HCC1569_BREAST	0.0273397	0.0519454
HMEL_BREAST	0.187445	0.260595

## Sheet: LuminalB
cell.line	p.value	fdr
EFM19_BREAST	1.21879e-06	2.19401e-05
MDAMB468_BREAST	0.0173272	0.0308641
MDAMB231_BREAST	0.631454	0.69217
EFM192A_BREAST	3.78177e-06	3.59269e-05
CAL851_BREAST	0.0397907	0.0612993
BT549_BREAST	0.673896	0.698401
MDAMB453_BREAST	6.36366e-05	0.000226705
BT474_BREAST	0.00015148	0.00041116
AU565_BREAST	0.000706886	0.00175185
MDAMB415_BREAST	2.73528e-06	3.11822e-05
HS578T_BREAST	0.663339	0.698401
BT20_BREAST	0.00733081	0.0139285
MDAMB436_BREAST	0.786833	0.800884
MDAMB361_BREAST	1.03472e-05	6.70748e-05
SKBR3_BREAST	0.000137372	0.00041116
HCC1395_BREAST	0.326707	0.413829
HCC1806_BREAST	0.0137035	0.0251967
HCC1143_BREAST	0.0712919	0.104196
DU4475_BREAST	0.293942	0.380788
HCC70_BREAST	0.00253373	0.00555472
HCC38_BREAST	0.0578576	0.0867864
ZR751_BREAST	1.27103e-05	6.70748e-05
HS606T_BREAST	0.427176	0.507272
HCC1937_BREAST	0.0200041	0.0345525
HCC1187_BREAST	0.0335584	0.0546523
HCC202_BREAST	3.51588e-05	0.000154158
HS739T_BREAST	0.404914	0.491066
MDAMB157_BREAST	0.25161	0.333529
MDAMB175VII_BREAST	0.000102537	0.0003247
HCC1954_BREAST	0.00568796	0.0111798
HCC2218_BREAST	1.74022e-05	8.26605e-05
CAMA1_BREAST	3.82187e-05	0.000155605
HMC18_BREAST	0.898118	0.898118
MCF7_BREAST	7.55471e-05	0.000253305
T47D_BREAST	1.15465e-05	6.70748e-05
HCC1500_BREAST	1.29443e-05	6.70748e-05
HCC2157_BREAST	0.00404744	0.0085446
HCC1419_BREAST	5.1327e-05	0.000195042
BT483_BREAST	2.2231e-07	1.26717e-05
ZR7530_BREAST	1.53966e-06	2.19401e-05
UACC812_BREAST	9.33474e-07	2.19401e-05
HCC1599_BREAST	0.217161	0.301907
JIMT1_BREAST	0.023344	0.0391355
CAL51_BREAST	0.151603	0.216034
HDQP1_BREAST	0.00461053	0.00938573
CAL120_BREAST	0.469351	0.54598
HS274T_BREAST	0.38964	0.482815
HS281T_BREAST	0.605256	0.676462
HS742T_BREAST	0.556474	0.634381
HS343T_BREAST	0.651364	0.698401
MDAMB134VI_BREAST	7.30205e-06	5.94595e-05
KPL1_BREAST	0.000145214	0.00041116
CAL148_BREAST	0.000497122	0.001288
UACC893_BREAST	0.00134002	0.00305525
HCC1428_BREAST	0.000985257	0.00233999
HCC1569_BREAST	0.0354457	0.0561223
HMEL_BREAST	0.237859	0.322808

## Sheet: Her2-enriched
cell.line	p.value	fdr
EFM19_BREAST	0.000488116	0.00269757
MDAMB468_BREAST	0.00419332	0.00995914
MDAMB231_BREAST	0.49966	0.569613
EFM192A_BREAST	0.0001119	0.00269716
CAL851_BREAST	0.0196677	0.0302988
BT549_BREAST	0.554337	0.596174
MDAMB453_BREAST	0.00271428	0.00822868
BT474_BREAST	0.00253594	0.00822868
AU565_BREAST	0.00160626	0.00643264
MDAMB415_BREAST	0.000166785	0.00269716
HS578T_BREAST	0.615829	0.638223
BT20_BREAST	0.0130762	0.0225861
MDAMB436_BREAST	0.674708	0.686756
MDAMB361_BREAST	0.000325524	0.00269757
SKBR3_BREAST	0.000526492	0.00269757
HCC1395_BREAST	0.253192	0.335626
HCC1806_BREAST	0.0106731	0.0196247
HCC1143_BREAST	0.0431316	0.0630384
DU4475_BREAST	0.51403	0.574504
HCC70_BREAST	0.0013931	0.00610819
HCC38_BREAST	0.0204081	0.0306121
ZR751_BREAST	0.000282173	0.00269757
HS606T_BREAST	0.399382	0.484357
HCC1937_BREAST	0.0140456	0.0235471
HCC1187_BREAST	0.0179476	0.029229
HCC202_BREAST	0.000166007	0.00269716
HS739T_BREAST	0.361899	0.44844
MDAMB157_BREAST	0.26831	0.347583
MDAMB175VII_BREAST	0.00384949	0.00968119
HCC1954_BREAST	0.00274289	0.00822868
HCC2218_BREAST	0.000466138	0.00269757
CAMA1_BREAST	0.0016928	0.00643264
HMC18_BREAST	0.839668	0.839668
MCF7_BREAST	0.00788453	0.0163503
T47D_BREAST	0.000386348	0.00269757
HCC1500_BREAST	0.00539172	0.0122931
HCC2157_BREAST	0.00364696	0.00968119
HCC1419_BREAST	0.00390644	0.00968119
BT483_BREAST	0.000189274	0.00269716
ZR7530_BREAST	0.000567909	0.00269757
UACC812_BREAST	0.000389205	0.00269757
HCC1599_BREAST	0.116881	0.166556
JIMT1_BREAST	0.0195861	0.0302988
CAL51_BREAST	0.180999	0.251633
HDQP1_BREAST	0.00803174	0.0163503
CAL120_BREAST	0.487905	0.567563
HS274T_BREAST	0.337043	0.426921
HS281T_BREAST	0.54597	0.596174
HS742T_BREAST	0.479218	0.567563
HS343T_BREAST	0.591333	0.624185
MDAMB134VI_BREAST	0.00736658	0.0161498
KPL1_BREAST	0.0037212	0.00968119
CAL148_BREAST	0.00912853	0.0173442
UACC893_BREAST	0.00242983	0.00822868
HCC1428_BREAST	0.00883372	0.0173442
HCC1569_BREAST	0.0120647	0.0214903
HMEL_BREAST	0.212346	0.288183

## Sheet: Basal
	p.value	fdr
EFM19_BREAST	0.00688539	0.0330911
MDAMB468_BREAST	0.0056884	0.0324239
MDAMB231_BREAST	0.383659	0.465288
EFM192A_BREAST	0.00966936	0.0330911
CAL851_BREAST	0.0043461	0.0320005
BT549_BREAST	0.357348	0.452641
MDAMB453_BREAST	0.0409942	0.073021
BT474_BREAST	0.0284239	0.060006
AU565_BREAST	0.0228312	0.0542242
MDAMB415_BREAST	0.00823056	0.0330911
HS578T_BREAST	0.64687	0.658421
BT20_BREAST	0.0349052	0.0667742
MDAMB436_BREAST	0.512593	0.585759
MDAMB361_BREAST	0.0109757	0.0330911
SKBR3_BREAST	0.0110304	0.0330911
HCC1395_BREAST	0.0995417	0.145484
HCC1806_BREAST	0.0104231	0.0330911
HCC1143_BREAST	0.00401327	0.0320005
DU4475_BREAST	0.562	0.616039
HCC70_BREAST	0.000399308	0.0145125
HCC38_BREAST	0.00535961	0.0324239
ZR751_BREAST	0.0340664	0.0667742
HS606T_BREAST	0.5241	0.585759
HCC1937_BREAST	0.0069996	0.0330911
HCC1187_BREAST	0.0044913	0.0320005
HCC202_BREAST	0.00933325	0.0330911
HS739T_BREAST	0.453603	0.538654
MDAMB157_BREAST	0.207694	0.275315
MDAMB175VII_BREAST	0.0782167	0.123843
HCC1954_BREAST	0.00806015	0.0330911
HCC2218_BREAST	0.0225684	0.0542242
CAMA1_BREAST	0.0352425	0.0667742
HMC18_BREAST	0.792218	0.792218
MCF7_BREAST	0.113288	0.161436
T47D_BREAST	0.0148257	0.0422533
HCC1500_BREAST	0.0576617	0.0995975
HCC2157_BREAST	0.00050921	0.0145125
HCC1419_BREAST	0.0824937	0.127085
BT483_BREAST	0.015999	0.0434258
ZR7530_BREAST	0.0363158	0.0667742
UACC812_BREAST	0.0179014	0.0463809
HCC1599_BREAST	0.00356941	0.0320005
JIMT1_BREAST	0.0272223	0.060006
CAL51_BREAST	0.2376	0.307799
HDQP1_BREAST	0.00347157	0.0320005
CAL120_BREAST	0.380115	0.465288
HS274T_BREAST	0.514875	0.585759
HS281T_BREAST	0.597832	0.638042
HS742T_BREAST	0.604461	0.638042
HS343T_BREAST	0.642091	0.658421
MDAMB134VI_BREAST	0.193263	0.262285
KPL1_BREAST	0.0882472	0.132371
CAL148_BREAST	0.0279138	0.060006
UACC893_BREAST	0.0665269	0.11153
HCC1428_BREAST	0.0708271	0.115347
HCC1569_BREAST	0.00186251	0.0320005
HMEL_BREAST	0.185543	0.25795
