# Supplementary material for: Evaluating cell lines as models for metastatic breast cancer through integrative analysis of genomic data
Source: Nat Commun. 2019 May 15;10:2138. doi: 10.1038/s41467-019-10148-6 (PMC6520398; doi:10.1038/s41467-019-10148-6)
Supplement: Supplementary file 7 — Supplementary Data 4 [file 41467_2019_10148_MOESM7_ESM.xls]

## Sheet: up.gene.GO.term
# Significant GO terms (FDR < 0.001) were labeled yellow
Category	Term	PValue	Genes	Benjamini
GOTERM_BP_DIRECT	GO:0006955~immune response	8.32279e-25	ENSG00000152207, ENSG00000160683, ENSG00000140968, ENSG00000163600, ENSG00000132465, ENSG00000161955, ENSG00000102524, ENSG00000138755, ENSG00000113600, ENSG00000115607, ENSG00000114013, ENSG00000109072, ENSG00000112936, ENSG00000179583, ENSG00000203747, ENSG00000122188, ENSG00000043462, ENSG00000140749, ENSG00000167996, ENSG00000186827, ENSG00000197471, ENSG00000125910, ENSG00000019582, ENSG0000…	2.44357e-21
GOTERM_BP_DIRECT	GO:0002250~adaptive immune response	1.97617e-18	ENSG00000104974, ENSG00000158488, ENSG00000239998, ENSG00000104972, ENSG00000183918, ENSG00000244482, ENSG00000105369, ENSG00000105851, ENSG00000172116, ENSG00000132465, ENSG00000113263, ENSG00000026751, ENSG00000186818, ENSG00000066294, ENSG00000114013, ENSG00000090659, ENSG00000166501, ENSG00000010610, ENSG00000122188, ENSG00000158481, ENSG00000239961, ENSG00000115085, ENSG00000111729, ENSG0000…	2.90102e-15
GOTERM_BP_DIRECT	GO:0050776~regulation of immune response	1.13944e-14	ENSG00000178789, ENSG00000104974, ENSG00000104972, ENSG00000183918, ENSG00000011600, ENSG00000172116, ENSG00000026751, ENSG00000198851, ENSG00000126264, ENSG00000162739, ENSG00000203747, ENSG00000005844, ENSG00000158481, ENSG00000072694, ENSG00000160654, ENSG00000110852, ENSG00000186407, ENSG00000111796, ENSG00000139626, ENSG00000153283, ENSG00000170909, ENSG00000167851, ENSG00000174059, ENSG0000…	1.11914e-11
GOTERM_BP_DIRECT	GO:0031295~T cell costimulation	1.92678e-13	ENSG00000204287, ENSG00000163600, ENSG00000198502, ENSG00000167965, ENSG00000172724, ENSG00000102524, ENSG00000198851, ENSG00000114013, ENSG00000182866, ENSG00000231389, ENSG00000010610, ENSG00000178562, ENSG00000196126, ENSG00000160654, ENSG00000197471, ENSG00000232629, ENSG00000196735, ENSG00000110448, ENSG00000223865, ENSG00000163599, ENSG00000186654, ENSG00000188389, ENSG00000198821, ENSG0000…	1.41386e-10
GOTERM_BP_DIRECT	GO:0006954~inflammatory response	5.09178e-13	ENSG00000088827, ENSG00000154451, ENSG00000174175, ENSG00000101336, ENSG00000171860, ENSG00000138755, ENSG00000196664, ENSG00000143185, ENSG00000115607, ENSG00000168961, ENSG00000106538, ENSG00000213088, ENSG00000005844, ENSG00000179583, ENSG00000229314, ENSG00000136250, ENSG00000186827, ENSG00000140368, ENSG00000131471, ENSG00000135077, ENSG00000224389, ENSG00000244731, ENSG00000173578, ENSG0000…	2.98972e-10
GOTERM_BP_DIRECT	GO:0002576~platelet degranulation	3.19489e-12	ENSG00000167244, ENSG00000055955, ENSG00000121410, ENSG00000174175, ENSG00000113905, ENSG00000163815, ENSG00000115956, ENSG00000138722, ENSG00000106538, ENSG00000172543, ENSG00000198734, ENSG00000149131, ENSG00000145192, ENSG00000229314, ENSG00000110799, ENSG00000171560, ENSG00000118137, ENSG00000167711, ENSG00000197766, ENSG00000163631, ENSG00000122194, ENSG00000124491, ENSG00000228278, ENSG0000…	1.56337e-09
GOTERM_BP_DIRECT	GO:0045087~innate immune response	2.38482e-10	ENSG00000178789, ENSG00000173369, ENSG00000183918, ENSG00000166278, ENSG00000011600, ENSG00000019169, ENSG00000132465, ENSG00000196664, ENSG00000066294, ENSG00000182866, ENSG00000090659, ENSG00000158869, ENSG00000166523, ENSG00000254415, ENSG00000124256, ENSG00000186407, ENSG00000171560, ENSG00000158517, ENSG00000140368, ENSG00000173372, ENSG00000000938, ENSG00000258227, ENSG00000176083, ENSG0000…	1.00026e-07
GOTERM_BP_DIRECT	GO:0007166~cell surface receptor signaling pathway	2.33335e-09	ENSG00000180210, ENSG00000104974, ENSG00000156234, ENSG00000147443, ENSG00000019169, ENSG00000170458, ENSG00000064201, ENSG00000198851, ENSG00000166856, ENSG00000115607, ENSG00000104894, ENSG00000213928, ENSG00000010610, ENSG00000169245, ENSG00000178562, ENSG00000105963, ENSG00000140749, ENSG00000160654, ENSG00000197471, ENSG00000111729, ENSG00000160791, ENSG00000111796, ENSG00000081237, ENSG0000…	8.5634e-07
GOTERM_BP_DIRECT	GO:0050852~T cell receptor signaling pathway	3.29584e-09	ENSG00000204287, ENSG00000015285, ENSG00000198502, ENSG00000113263, ENSG00000198851, ENSG00000244687, ENSG00000182866, ENSG00000129084, ENSG00000231389, ENSG00000010610, ENSG00000043462, ENSG00000049768, ENSG00000178562, ENSG00000196126, ENSG00000115085, ENSG00000160654, ENSG00000081237, ENSG00000107338, ENSG00000232629, ENSG00000196735, ENSG00000172673, ENSG00000223865, ENSG00000092098, ENSG0000…	1.07518e-06
GOTERM_BP_DIRECT	GO:0050900~leukocyte migration	5.2015e-09	ENSG00000149564, ENSG00000180210, ENSG00000197405, ENSG00000147443, ENSG00000187474, ENSG00000174175, ENSG00000084674, ENSG00000171860, ENSG00000100985, ENSG00000066294, ENSG00000182866, ENSG00000158869, ENSG00000117091, ENSG00000005844, ENSG00000155465, ENSG00000197471, ENSG00000122223, ENSG00000019582, ENSG00000140678, ENSG00000174059, ENSG00000091879, ENSG00000169896, ENSG00000115718, ENSG0000…	1.52716e-06
GOTERM_BP_DIRECT	GO:0060333~interferon-gamma-mediated signaling pathway	6.50002e-09	ENSG00000196126, ENSG00000204287, ENSG00000258659, ENSG00000140968, ENSG00000232629, ENSG00000198502, ENSG00000196735, ENSG00000101336, ENSG00000198019, ENSG00000223865, ENSG00000216490, ENSG00000206503, ENSG00000213928, ENSG00000162692, ENSG00000231389, ENSG00000185507, ENSG00000179583, ENSG00000150337, ENSG00000137265	1.73491e-06
GOTERM_BP_DIRECT	GO:0006935~chemotaxis	2.51757e-08	ENSG00000025708, ENSG00000160683, ENSG00000174600, ENSG00000197471, ENSG00000169385, ENSG00000197405, ENSG00000160791, ENSG00000172156, ENSG00000108700, ENSG00000123338, ENSG00000113905, ENSG00000171860, ENSG00000249751, ENSG00000138755, ENSG00000172215, ENSG00000168961, ENSG00000186810, ENSG00000106538, ENSG00000099937, ENSG00000183813, ENSG00000121797, ENSG00000161921, ENSG00000173578, ENSG0000…	6.15964e-06
GOTERM_BP_DIRECT	GO:0042110~T cell activation	3.36238e-08	ENSG00000167984, ENSG00000115085, ENSG00000160654, ENSG00000172116, ENSG00000105851, ENSG00000015285, ENSG00000113263, ENSG00000198851, ENSG00000114013, ENSG00000173762, ENSG00000117091, ENSG00000137265, ENSG00000101082, ENSG00000116824, ENSG00000049768	7.59377e-06
GOTERM_BP_DIRECT	GO:0006898~receptor-mediated endocytosis	3.50106e-08	ENSG00000261701, ENSG00000084674, ENSG00000165457, ENSG00000019169, ENSG00000106327, ENSG00000132465, ENSG00000188603, ENSG00000177575, ENSG00000170458, ENSG00000206172, ENSG00000106927, ENSG00000118004, ENSG00000141505, ENSG00000257017, ENSG00000109072, ENSG00000188536, ENSG00000010327, ENSG00000161921, ENSG00000116690, ENSG00000074660, ENSG00000110169, ENSG00000184730, ENSG00000118137, ENSG0000…	7.3422e-06
GOTERM_BP_DIRECT	GO:0070098~chemokine-mediated signaling pathway	4.30383e-08	ENSG00000160683, ENSG00000156234, ENSG00000174600, ENSG00000160791, ENSG00000172156, ENSG00000108700, ENSG00000172724, ENSG00000138755, ENSG00000172215, ENSG00000143185, ENSG00000186810, ENSG00000163736, ENSG00000183813, ENSG00000213088, ENSG00000121797, ENSG00000173578, ENSG00000137077, ENSG00000169245	8.42399e-06
GOTERM_BP_DIRECT	GO:0030449~regulation of complement activation	9.04324e-08	ENSG00000203710, ENSG00000224389, ENSG00000197405, ENSG00000166278, ENSG00000109072, ENSG00000243649, ENSG00000039537, ENSG00000244731, ENSG00000112936, ENSG00000171860, ENSG00000176919, ENSG00000113600	1.65942e-05
GOTERM_BP_DIRECT	GO:0042102~positive regulation of T cell proliferation	1.45018e-07	ENSG00000197471, ENSG00000081237, ENSG00000122122, ENSG00000123338, ENSG00000242574, ENSG00000102524, ENSG00000172724, ENSG00000198851, ENSG00000135077, ENSG00000223865, ENSG00000131042, ENSG00000162692, ENSG00000231389, ENSG00000010610, ENSG00000204472, ENSG00000178562	2.50451e-05
GOTERM_BP_DIRECT	GO:0006953~acute-phase response	2.17521e-07	ENSG00000180210, ENSG00000228278, ENSG00000257017, ENSG00000055955, ENSG00000241635, ENSG00000106327, ENSG00000167711, ENSG00000105697, ENSG00000177575, ENSG00000172216, ENSG00000197249, ENSG00000145192, ENSG00000229314	3.54795e-05
GOTERM_BP_DIRECT	GO:0002504~antigen processing and presentation of peptide or polysaccharide antigen via MHC class II	5.52121e-07	ENSG00000204287, ENSG00000196126, ENSG00000223865, ENSG00000204257, ENSG00000198502, ENSG00000232629, ENSG00000231389, ENSG00000196735, ENSG00000242574	8.53136e-05
GOTERM_BP_DIRECT	GO:0007155~cell adhesion	7.28248e-07	ENSG00000161640, ENSG00000174175, ENSG00000101336, ENSG00000029559, ENSG00000106927, ENSG00000105501, ENSG00000099769, ENSG00000138722, ENSG00000109072, ENSG00000005844, ENSG00000254415, ENSG00000074660, ENSG00000138964, ENSG00000134121, ENSG00000110799, ENSG00000139626, ENSG00000140368, ENSG00000153283, ENSG00000131471, ENSG00000167851, ENSG00000174059, ENSG00000243678, ENSG00000168995, ENSG0000…	0.000106901
GOTERM_BP_DIRECT	GO:0007169~transmembrane receptor protein tyrosine kinase signaling pathway	8.94289e-07	ENSG00000171777, ENSG00000035720, ENSG00000115085, ENSG00000147443, ENSG00000128052, ENSG00000085514, ENSG00000172116, ENSG00000101336, ENSG00000000938, ENSG00000010671, ENSG00000113263, ENSG00000198851, ENSG00000182866, ENSG00000173762, ENSG00000182578, ENSG00000010610, ENSG00000102755, ENSG00000136573, ENSG00000043462	0.000125022
GOTERM_BP_DIRECT	GO:0042130~negative regulation of T cell proliferation	1.03039e-06	ENSG00000135077, ENSG00000196126, ENSG00000155659, ENSG00000104972, ENSG00000163599, ENSG00000197471, ENSG00000131042, ENSG00000136634, ENSG00000198502, ENSG00000172216, ENSG00000182566, ENSG00000049768	0.000137501
GOTERM_BP_DIRECT	GO:0006968~cellular defense response	1.43555e-06	ENSG00000197405, ENSG00000197471, ENSG00000183918, ENSG00000160791, ENSG00000158517, ENSG00000011600, ENSG00000258227, ENSG00000167850, ENSG00000113263, ENSG00000138755, ENSG00000180644, ENSG00000131042, ENSG00000128271, ENSG00000115523, ENSG00000163563	0.000183235
GOTERM_BP_DIRECT	GO:0006952~defense response	3.8406e-06	ENSG00000104974, ENSG00000239998, ENSG00000019582, ENSG00000244165, ENSG00000015285, ENSG00000138755, ENSG00000150048, ENSG00000066294, ENSG00000172236, ENSG00000257017, ENSG00000105609, ENSG00000213088, ENSG00000117091, ENSG00000169413, ENSG00000204577	0.000469724
GOTERM_BP_DIRECT	GO:0019835~cytolysis	3.87353e-06	ENSG00000180644, ENSG00000100450, ENSG00000090382, ENSG00000100453, ENSG00000145649, ENSG00000039537, ENSG00000089041, ENSG00000112936, ENSG00000176919	0.000454805
GOTERM_BP_DIRECT	GO:0007596~blood coagulation	4.09904e-06	ENSG00000180210, ENSG00000101076, ENSG00000163041, ENSG00000088926, ENSG00000108405, ENSG00000015285, ENSG00000169313, ENSG00000117601, ENSG00000138722, ENSG00000099937, ENSG00000128271, ENSG00000080618, ENSG00000158869, ENSG00000198734, ENSG00000160999, ENSG00000110799, ENSG00000171560, ENSG00000089041, ENSG00000167397, ENSG00000122194, ENSG00000124491, ENSG00000244734, ENSG00000126231, ENSG0000…	0.000462771
GOTERM_BP_DIRECT	GO:0006805~xenobiotic metabolic process	5.19455e-06	ENSG00000144852, ENSG00000101076, ENSG00000149124, ENSG00000138115, ENSG00000162482, ENSG00000138109, ENSG00000196620, ENSG00000015413, ENSG00000131471, ENSG00000007933, ENSG00000106258, ENSG00000130649, ENSG00000160868, ENSG00000100197, ENSG00000173597, ENSG00000243989	0.000564701
GOTERM_BP_DIRECT	GO:0008202~steroid metabolic process	5.28375e-06	ENSG00000025423, ENSG00000144852, ENSG00000138115, ENSG00000106258, ENSG00000130649, ENSG00000138109, ENSG00000241635, ENSG00000160868, ENSG00000196620, ENSG00000100197, ENSG00000173597, ENSG00000255974	0.000553886
GOTERM_BP_DIRECT	GO:0010951~negative regulation of endopeptidase activity	7.09844e-06	ENSG00000055955, ENSG00000055957, ENSG00000160213, ENSG00000113905, ENSG00000167711, ENSG00000117601, ENSG00000151655, ENSG00000170099, ENSG00000106927, ENSG00000102032, ENSG00000126838, ENSG00000224389, ENSG00000109072, ENSG00000099937, ENSG00000140093, ENSG00000244731, ENSG00000149131, ENSG00000197249, ENSG00000145192, ENSG00000162267	0.0007184
GOTERM_BP_DIRECT	GO:0006957~complement activation, alternative pathway	1.79713e-05	ENSG00000155659, ENSG00000243649, ENSG00000197766, ENSG00000112936, ENSG00000134389, ENSG00000176919, ENSG00000113600	0.00175726
GOTERM_BP_DIRECT	GO:0007229~integrin-mediated signaling pathway	2.56293e-05	ENSG00000134028, ENSG00000139626, ENSG00000149781, ENSG00000011600, ENSG00000118137, ENSG00000029559, ENSG00000133246, ENSG00000101336, ENSG00000000938, ENSG00000140678, ENSG00000064201, ENSG00000115956, ENSG00000243678, ENSG00000169896, ENSG00000158869, ENSG00000132855, ENSG00000005844	0.00242443
GOTERM_BP_DIRECT	GO:0035589~G-protein coupled purinergic nucleotide receptor signaling pathway	3.01378e-05	ENSG00000174946, ENSG00000182162, ENSG00000244165, ENSG00000174944, ENSG00000169313, ENSG00000171659, ENSG00000181631	0.00276137
GOTERM_BP_DIRECT	GO:0017144~drug metabolic process	3.24519e-05	ENSG00000138115, ENSG00000130649, ENSG00000138109, ENSG00000241635, ENSG00000160868, ENSG00000100197, ENSG00000187758, ENSG00000255974, ENSG00000167397	0.00288312
GOTERM_BP_DIRECT	GO:0032689~negative regulation of interferon-gamma production	4.34804e-05	ENSG00000135077, ENSG00000161031, ENSG00000196126, ENSG00000168961, ENSG00000104972, ENSG00000136634, ENSG00000198502, ENSG00000153283, ENSG00000049768	0.0037477
GOTERM_BP_DIRECT	GO:0042730~fibrinolysis	4.37268e-05	ENSG00000180210, ENSG00000131187, ENSG00000171560, ENSG00000080618, ENSG00000113905, ENSG00000167711, ENSG00000149131, ENSG00000122194	0.00366142
GOTERM_BP_DIRECT	GO:0050853~B cell receptor signaling pathway	5.35323e-05	ENSG00000115085, ENSG00000182866, ENSG00000172578, ENSG00000163599, ENSG00000081237, ENSG00000254709, ENSG00000123338, ENSG00000105369, ENSG00000166501, ENSG00000136573, ENSG00000010671, ENSG00000163563	0.00435645
GOTERM_BP_DIRECT	GO:0019882~antigen processing and presentation	6.39701e-05	ENSG00000204287, ENSG00000196126, ENSG00000223865, ENSG00000104938, ENSG00000163131, ENSG00000019582, ENSG00000090659, ENSG00000206503, ENSG00000198502, ENSG00000231389, ENSG00000196735, ENSG00000242574	0.00506341
GOTERM_BP_DIRECT	GO:0032729~positive regulation of interferon-gamma production	6.50154e-05	ENSG00000135077, ENSG00000223865, ENSG00000122122, ENSG00000162739, ENSG00000018280, ENSG00000140968, ENSG00000206503, ENSG00000231389, ENSG00000170458, ENSG00000198851, ENSG00000150637	0.00501086
GOTERM_BP_DIRECT	GO:0042157~lipoprotein metabolic process	7.38697e-05	ENSG00000015520, ENSG00000100336, ENSG00000084674, ENSG00000118137, ENSG00000110243, ENSG00000110244, ENSG00000163631, ENSG00000130208, ENSG00000234906, ENSG00000087237	0.00554584
GOTERM_BP_DIRECT	GO:0019886~antigen processing and presentation of exogenous peptide antigen via MHC class II	0.000157651	ENSG00000196126, ENSG00000204287, ENSG00000163131, ENSG00000019582, ENSG00000198502, ENSG00000232629, ENSG00000196735, ENSG00000242574, ENSG00000223865, ENSG00000216490, ENSG00000204257, ENSG00000117984, ENSG00000126214, ENSG00000231389, ENSG00000158869	0.0115058
GOTERM_BP_DIRECT	GO:0007202~activation of phospholipase C activity	0.00019927	ENSG00000166148, ENSG00000171777, ENSG00000135914, ENSG00000197405, ENSG00000125910, ENSG00000214274, ENSG00000137841, ENSG00000113263	0.0141698
GOTERM_BP_DIRECT	GO:0070328~triglyceride homeostasis	0.00019927	ENSG00000101076, ENSG00000118137, ENSG00000150527, ENSG00000132855, ENSG00000110243, ENSG00000110244, ENSG00000234906, ENSG00000087237	0.0141698
GOTERM_BP_DIRECT	GO:0032753~positive regulation of interleukin-4 production	0.000301496	ENSG00000135077, ENSG00000168961, ENSG00000122122, ENSG00000172216, ENSG00000198851, ENSG00000049768, ENSG00000178562	0.0208586
GOTERM_BP_DIRECT	GO:0006956~complement activation	0.000322239	ENSG00000173369, ENSG00000142748, ENSG00000166278, ENSG00000243649, ENSG00000197766, ENSG00000173372, ENSG00000118004, ENSG00000224389, ENSG00000009724, ENSG00000159189, ENSG00000039537, ENSG00000085265, ENSG00000112936, ENSG00000244731	0.0217654
GOTERM_BP_DIRECT	GO:0010818~T cell chemotaxis	0.00035027	ENSG00000186810, ENSG00000105851, ENSG00000169508, ENSG00000161921, ENSG00000169245	0.0231055
GOTERM_BP_DIRECT	GO:0070374~positive regulation of ERK1 and ERK2 cascade	0.000404089	ENSG00000122694, ENSG00000135914, ENSG00000161929, ENSG00000152207, ENSG00000197405, ENSG00000171560, ENSG00000172156, ENSG00000108700, ENSG00000128052, ENSG00000019582, ENSG00000167711, ENSG00000188257, ENSG00000172724, ENSG00000135077, ENSG00000143185, ENSG00000168961, ENSG00000241484, ENSG00000182578, ENSG00000169508, ENSG00000137077, ENSG00000117090	0.0260253
GOTERM_BP_DIRECT	GO:0032720~negative regulation of tumor necrosis factor production	0.00044163	ENSG00000135077, ENSG00000167984, ENSG00000168961, ENSG00000136634, ENSG00000125245, ENSG00000174059, ENSG00000117090, ENSG00000229314, ENSG00000049768	0.0278
GOTERM_BP_DIRECT	GO:1903142~positive regulation of establishment of endothelial barrier	0.000460297	ENSG00000267534, ENSG00000115718, ENSG00000179776, ENSG00000184113	0.0283508
GOTERM_BP_DIRECT	GO:0032496~response to lipopolysaccharide	0.000470813	ENSG00000156234, ENSG00000186827, ENSG00000197405, ENSG00000110324, ENSG00000162551, ENSG00000174175, ENSG00000241635, ENSG00000018280, ENSG00000084674, ENSG00000089041, ENSG00000153283, ENSG00000138755, ENSG00000168961, ENSG00000163736, ENSG00000130522, ENSG00000162692, ENSG00000100368, ENSG00000117560, ENSG00000124253, ENSG00000169245	0.0283939
GOTERM_BP_DIRECT	GO:0030217~T cell differentiation	0.00051908	ENSG00000128917, ENSG00000115085, ENSG00000182866, ENSG00000081237, ENSG00000010610, ENSG00000125245, ENSG00000167286, ENSG00000187736	0.0306315
GOTERM_BP_DIRECT	GO:0034341~response to interferon-gamma	0.000884144	ENSG00000114013, ENSG00000018280, ENSG00000130813, ENSG00000179583, ENSG00000161921, ENSG00000213886, ENSG00000185885	0.0506141
GOTERM_BP_DIRECT	GO:0007165~signal transduction	0.000920609	ENSG00000239998, ENSG00000104972, ENSG00000100385, ENSG00000066056, ENSG00000180785, ENSG00000108405, ENSG00000011600, ENSG00000123329, ENSG00000161955, ENSG00000102524, ENSG00000138755, ENSG00000099769, ENSG00000143185, ENSG00000160113, ENSG00000005844, ENSG00000143257, ENSG00000027869, ENSG00000074660, ENSG00000134121, ENSG00000123360, ENSG00000197471, ENSG00000171560, ENSG00000019582, ENSG0000…	0.0516414
GOTERM_BP_DIRECT	GO:0051918~negative regulation of fibrinolysis	0.000970507	ENSG00000180210, ENSG00000080618, ENSG00000113905, ENSG00000167711, ENSG00000122194	0.0533473
GOTERM_BP_DIRECT	GO:0002503~peptide antigen assembly with MHC class II protein complex	0.00110844	ENSG00000204287, ENSG00000196126, ENSG00000204257, ENSG00000242574	0.0595882
GOTERM_BP_DIRECT	GO:0007159~leukocyte cell-cell adhesion	0.00111533	ENSG00000104938, ENSG00000174175, ENSG00000090659, ENSG00000149781, ENSG00000162692, ENSG00000005844, ENSG00000110244	0.0588709
GOTERM_BP_DIRECT	GO:0033344~cholesterol efflux	0.00111533	ENSG00000084674, ENSG00000118137, ENSG00000110243, ENSG00000110244, ENSG00000138075, ENSG00000130208, ENSG00000234906	0.0588709
GOTERM_BP_DIRECT	GO:0006958~complement activation, classical pathway	0.0011325	ENSG00000173369, ENSG00000203710, ENSG00000224389, ENSG00000166278, ENSG00000009724, ENSG00000254709, ENSG00000159189, ENSG00000039537, ENSG00000244731, ENSG00000112936, ENSG00000173372, ENSG00000149131, ENSG00000176919, ENSG00000113600	0.0586959
GOTERM_BP_DIRECT	GO:0008015~blood circulation	0.00143541	ENSG00000166148, ENSG00000128917, ENSG00000143185, ENSG00000128271, ENSG00000198734, ENSG00000149131, ENSG00000171860, ENSG00000169245, ENSG00000198523	0.0725447
GOTERM_BP_DIRECT	GO:0045060~negative thymic T cell selection	0.00146581	ENSG00000115085, ENSG00000197471, ENSG00000019582, ENSG00000198851, ENSG00000178562	0.0727734
GOTERM_BP_DIRECT	GO:0001525~angiogenesis	0.00156554	ENSG00000128917, ENSG00000027869, ENSG00000164736, ENSG00000025708, ENSG00000131477, ENSG00000164035, ENSG00000154133, ENSG00000071246, ENSG00000066056, ENSG00000128052, ENSG00000164867, ENSG00000203883, ENSG00000105851, ENSG00000107338, ENSG00000113905, ENSG00000214274, ENSG00000064989, ENSG00000249751, ENSG00000162367, ENSG00000186810, ENSG00000091879, ENSG00000132855, ENSG00000102755	0.0762475
GOTERM_BP_DIRECT	GO:0045766~positive regulation of angiogenesis	0.00156723	ENSG00000131477, ENSG00000152207, ENSG00000197405, ENSG00000172156, ENSG00000128052, ENSG00000164867, ENSG00000171860, ENSG00000174059, ENSG00000165168, ENSG00000186810, ENSG00000091879, ENSG00000039537, ENSG00000132855, ENSG00000166501, ENSG00000102755	0.0750827
GOTERM_BP_DIRECT	GO:0071346~cellular response to interferon-gamma	0.00176444	ENSG00000154451, ENSG00000143185, ENSG00000168961, ENSG00000172156, ENSG00000108700, ENSG00000231389, ENSG00000204472, ENSG00000179583, ENSG00000137077, ENSG00000172724	0.0827875
GOTERM_BP_DIRECT	GO:0042832~defense response to protozoan	0.00187743	ENSG00000018280, ENSG00000140968, ENSG00000136634, ENSG00000168062, ENSG00000064201, ENSG00000137265	0.086478
GOTERM_BP_DIRECT	GO:0032715~negative regulation of interleukin-6 production	0.00209136	ENSG00000135077, ENSG00000167984, ENSG00000123338, ENSG00000136634, ENSG00000117090, ENSG00000229314, ENSG00000049768	0.0943839
GOTERM_BP_DIRECT	GO:0050690~regulation of defense response to virus by virus	0.00209136	ENSG00000182866, ENSG00000206503, ENSG00000172116, ENSG00000101336, ENSG00000010610, ENSG00000198821, ENSG00000178562	0.0943839
GOTERM_BP_DIRECT	GO:0070989~oxidative demethylation	0.0021134	ENSG00000138115, ENSG00000106258, ENSG00000138109, ENSG00000160868, ENSG00000100197	0.0938908
GOTERM_BP_DIRECT	GO:0045086~positive regulation of interleukin-2 biosynthetic process	0.0021134	ENSG00000114013, ENSG00000010610, ENSG00000137265, ENSG00000198851, ENSG00000178562	0.0938908
GOTERM_BP_DIRECT	GO:0042738~exogenous drug catabolic process	0.0021134	ENSG00000144852, ENSG00000138115, ENSG00000138109, ENSG00000160868, ENSG00000255974	0.0938908
GOTERM_BP_DIRECT	GO:0016098~monoterpenoid metabolic process	0.00213559	ENSG00000130649, ENSG00000138109, ENSG00000160868, ENSG00000100197	0.0934189
GOTERM_BP_DIRECT	GO:0046483~heterocycle metabolic process	0.00213559	ENSG00000130649, ENSG00000241635, ENSG00000160868, ENSG00000100197	0.0934189
GOTERM_BP_DIRECT	GO:0042737~drug catabolic process	0.00213559	ENSG00000106258, ENSG00000138109, ENSG00000160868, ENSG00000100197	0.0934189
GOTERM_BP_DIRECT	GO:0042113~B cell activation	0.00252855	ENSG00000160683, ENSG00000115085, ENSG00000114013, ENSG00000105369, ENSG00000166501, ENSG00000010671, ENSG00000122188	0.108061
GOTERM_BP_DIRECT	GO:0016045~detection of bacterium	0.00293446	ENSG00000161031, ENSG00000196126, ENSG00000091106, ENSG00000206503, ENSG00000198502	0.122546
GOTERM_BP_DIRECT	GO:0038083~peptidyl-tyrosine autophosphorylation	0.0030974	ENSG00000115085, ENSG00000182866, ENSG00000128052, ENSG00000101336, ENSG00000000938, ENSG00000136573, ENSG00000113263, ENSG00000010671	0.127106
GOTERM_BP_DIRECT	GO:0016525~negative regulation of angiogenesis	0.00319681	ENSG00000177464, ENSG00000071246, ENSG00000066056, ENSG00000186810, ENSG00000091879, ENSG00000113905, ENSG00000010327, ENSG00000117560, ENSG00000169245, ENSG00000249751	0.129117
GOTERM_BP_DIRECT	GO:0002479~antigen processing and presentation of exogenous peptide antigen via MHC class I, TAP-dependent	0.00357021	ENSG00000165168, ENSG00000129084, ENSG00000158517, ENSG00000206503, ENSG00000106588, ENSG00000100365, ENSG00000198019, ENSG00000100902, ENSG00000150337, ENSG00000110801	0.141172
GOTERM_BP_DIRECT	GO:0043305~negative regulation of mast cell degranulation	0.00360058	ENSG00000066294, ENSG00000168961, ENSG00000154710, ENSG00000167851	0.140403
GOTERM_BP_DIRECT	GO:0002606~positive regulation of dendritic cell antigen processing and presentation	0.00360058	ENSG00000018280, ENSG00000019582, ENSG00000137077, ENSG00000172724	0.140403
GOTERM_BP_DIRECT	GO:0032532~regulation of microvillus length	0.00360058	ENSG00000074276, ENSG00000127831, ENSG00000247596, ENSG00000099834	0.140403
GOTERM_BP_DIRECT	GO:0071222~cellular response to lipopolysaccharide	0.00374401	ENSG00000035720, ENSG00000104972, ENSG00000160791, ENSG00000118520, ENSG00000140968, ENSG00000136634, ENSG00000105697, ENSG00000172216, ENSG00000170458, ENSG00000135077, ENSG00000114013, ENSG00000131042, ENSG00000161921, ENSG00000169245	0.143682
GOTERM_BP_DIRECT	GO:0090023~positive regulation of neutrophil chemotaxis	0.00376065	ENSG00000197405, ENSG00000019582, ENSG00000123338, ENSG00000171860, ENSG00000137077, ENSG00000172724	0.142419
GOTERM_BP_DIRECT	GO:0033700~phospholipid efflux	0.00394942	ENSG00000118137, ENSG00000110243, ENSG00000110244, ENSG00000130208, ENSG00000234906	0.147138
GOTERM_BP_DIRECT	GO:0042632~cholesterol homeostasis	0.003977	ENSG00000170323, ENSG00000084674, ENSG00000118137, ENSG00000150527, ENSG00000132855, ENSG00000110243, ENSG00000110244, ENSG00000138075, ENSG00000234906, ENSG00000087237	0.14624
GOTERM_BP_DIRECT	GO:0014068~positive regulation of phosphatidylinositol 3-kinase signaling	0.00441913	ENSG00000126264, ENSG00000180210, ENSG00000186654, ENSG00000174175, ENSG00000128052, ENSG00000017427, ENSG00000000938, ENSG00000102755, ENSG00000180353, ENSG00000178562	0.15918
GOTERM_BP_DIRECT	GO:0060326~cell chemotaxis	0.00441913	ENSG00000197405, ENSG00000187474, ENSG00000108700, ENSG00000162692, ENSG00000110934, ENSG00000171860, ENSG00000137077, ENSG00000169245, ENSG00000172724, ENSG00000138755	0.15918
GOTERM_BP_DIRECT	GO:0035924~cellular response to vascular endothelial growth factor stimulus	0.00461314	ENSG00000125144, ENSG00000128917, ENSG00000131477, ENSG00000128052, ENSG00000162692, ENSG00000102755	0.163581
GOTERM_BP_DIRECT	GO:0006879~cellular iron ion homeostasis	0.00536968	ENSG00000115657, ENSG00000167996, ENSG00000168509, ENSG00000018280, ENSG00000110169, ENSG00000106327, ENSG00000105697, ENSG00000158578	0.185595
GOTERM_BP_DIRECT	GO:0044267~cellular protein metabolic process	0.00542203	ENSG00000093072, ENSG00000167244, ENSG00000180210, ENSG00000090382, ENSG00000163041, ENSG00000171560, ENSG00000128271, ENSG00000118137, ENSG00000017427, ENSG00000100368, ENSG00000144035, ENSG00000110244, ENSG00000122194, ENSG00000099769	0.185064
GOTERM_BP_DIRECT	GO:0006508~proteolysis	0.0054952	ENSG00000173369, ENSG00000215440, ENSG00000180210, ENSG00000166278, ENSG00000088926, ENSG00000243649, ENSG00000015413, ENSG00000113088, ENSG00000118004, ENSG00000100985, ENSG00000197253, ENSG00000172236, ENSG00000117984, ENSG00000109625, ENSG00000159189, ENSG00000167261, ENSG00000080618, ENSG00000085265, ENSG00000198734, ENSG00000148702, ENSG00000243989, ENSG00000099953, ENSG00000189409, ENSG0000…	0.185182
GOTERM_BP_DIRECT	GO:0010898~positive regulation of triglyceride catabolic process	0.00555077	ENSG00000118137, ENSG00000110243, ENSG00000110244, ENSG00000234906	0.184767
GOTERM_BP_DIRECT	GO:1902715~positive regulation of interferon-gamma secretion	0.00555077	ENSG00000168961, ENSG00000122223, ENSG00000117090, ENSG00000116824	0.184767
GOTERM_BP_DIRECT	GO:0051924~regulation of calcium ion transport	0.00559445	ENSG00000151062, ENSG00000167995, ENSG00000108405, ENSG00000128271, ENSG00000169313, ENSG00000198523	0.184008
GOTERM_BP_DIRECT	GO:0050715~positive regulation of cytokine secretion	0.00671423	ENSG00000135914, ENSG00000136634, ENSG00000166523, ENSG00000258227, ENSG00000000938, ENSG00000170458	0.214326
GOTERM_BP_DIRECT	GO:0001816~cytokine production	0.00671423	ENSG00000170323, ENSG00000105851, ENSG00000010610, ENSG00000113263, ENSG00000049768, ENSG00000150637	0.214326
GOTERM_BP_DIRECT	GO:0001812~positive regulation of type I hypersensitivity	0.00704686	ENSG00000158869, ENSG00000010671, ENSG00000179639	0.22132
GOTERM_BP_DIRECT	GO:1903413~cellular response to bile acid	0.00704686	ENSG00000145936, ENSG00000105697, ENSG00000005471	0.22132
GOTERM_BP_DIRECT	GO:0030886~negative regulation of myeloid dendritic cell activation	0.00704686	ENSG00000135077, ENSG00000136634, ENSG00000064201	0.22132
GOTERM_BP_DIRECT	GO:0010560~positive regulation of glycoprotein biosynthetic process	0.00704686	ENSG00000017427, ENSG00000137077, ENSG00000172724	0.22132
GOTERM_BP_DIRECT	GO:0009822~alkaloid catabolic process	0.00704686	ENSG00000106258, ENSG00000160868, ENSG00000100197	0.22132
GOTERM_BP_DIRECT	GO:0010043~response to zinc ion	0.00773885	ENSG00000186919, ENSG00000118520, ENSG00000036473, ENSG00000162692, ENSG00000089041, ENSG00000105697, ENSG00000198523	0.237798
GOTERM_BP_DIRECT	GO:0030041~actin filament polymerization	0.00798187	ENSG00000262246, ENSG00000015285, ENSG00000214274, ENSG00000204472, ENSG00000127831, ENSG00000180353	0.241801
GOTERM_BP_DIRECT	GO:0055091~phospholipid homeostasis	0.00802321	ENSG00000101076, ENSG00000118137, ENSG00000132855, ENSG00000087237	0.240438
GOTERM_BP_DIRECT	GO:0010873~positive regulation of cholesterol esterification	0.00802321	ENSG00000118137, ENSG00000110243, ENSG00000110244, ENSG00000130208	0.240438
GOTERM_BP_DIRECT	GO:0002407~dendritic cell chemotaxis	0.0083464	ENSG00000160791, ENSG00000105851, ENSG00000169508, ENSG00000137077, ENSG00000172724	0.246366
GOTERM_BP_DIRECT	GO:0071276~cellular response to cadmium ion	0.0083464	ENSG00000125144, ENSG00000165168, ENSG00000205358, ENSG00000187193, ENSG00000198417	0.246366
GOTERM_BP_DIRECT	GO:0006909~phagocytosis	0.00870741	ENSG00000166428, ENSG00000018280, ENSG00000128271, ENSG00000140968, ENSG00000125810, ENSG00000005844, ENSG00000117090, ENSG00000170458	0.25307
GOTERM_BP_DIRECT	GO:0050830~defense response to Gram-positive bacterium	0.00888183	ENSG00000135077, ENSG00000161031, ENSG00000090382, ENSG00000197405, ENSG00000198918, ENSG00000206503, ENSG00000214274, ENSG00000089041, ENSG00000000938, ENSG00000106952, ENSG00000188257	0.254954
GOTERM_BP_DIRECT	GO:0043029~T cell homeostasis	0.00940644	ENSG00000147138, ENSG00000123338, ENSG00000089041, ENSG00000137078, ENSG00000141873, ENSG00000049768	0.265314
GOTERM_BP_DIRECT	GO:0009967~positive regulation of signal transduction	0.00983222	ENSG00000035720, ENSG00000027869, ENSG00000154016, ENSG00000183918, ENSG00000155926, ENSG00000107338, ENSG00000095370, ENSG00000160999, ENSG00000101082	0.272975
GOTERM_BP_DIRECT	GO:0019373~epoxygenase P450 pathway	0.0103193	ENSG00000138115, ENSG00000130649, ENSG00000138109, ENSG00000255974, ENSG00000187048	0.281817
GOTERM_BP_DIRECT	GO:0007597~blood coagulation, intrinsic pathway	0.0103193	ENSG00000180210, ENSG00000131187, ENSG00000110799, ENSG00000088926, ENSG00000149131	0.281817
GOTERM_BP_DIRECT	GO:0043691~reverse cholesterol transport	0.0103193	ENSG00000118137, ENSG00000110243, ENSG00000110244, ENSG00000234906, ENSG00000087237	0.281817
GOTERM_BP_DIRECT	GO:0051006~positive regulation of lipoprotein lipase activity	0.0110458	ENSG00000118137, ENSG00000110243, ENSG00000110244, ENSG00000234906	0.295773
GOTERM_BP_DIRECT	GO:0002675~positive regulation of acute inflammatory response	0.0110458	ENSG00000132965, ENSG00000099985, ENSG00000060566, ENSG00000105851	0.295773
GOTERM_BP_DIRECT	GO:0045723~positive regulation of fatty acid biosynthetic process	0.0110458	ENSG00000118137, ENSG00000110243, ENSG00000110244, ENSG00000234906	0.295773
GOTERM_BP_DIRECT	GO:0046470~phosphatidylcholine metabolic process	0.0110458	ENSG00000005421, ENSG00000110243, ENSG00000110244, ENSG00000087237	0.295773
GOTERM_BP_DIRECT	GO:0055088~lipid homeostasis	0.0114439	ENSG00000101076, ENSG00000132855, ENSG00000161944, ENSG00000110244, ENSG00000005471, ENSG00000240303, ENSG00000087237	0.301974
GOTERM_BP_DIRECT	GO:0030890~positive regulation of B cell proliferation	0.0114439	ENSG00000186827, ENSG00000081237, ENSG00000122122, ENSG00000019582, ENSG00000123338, ENSG00000169508, ENSG00000102524	0.301974
GOTERM_BP_DIRECT	GO:0042742~defense response to bacterium	0.0124373	ENSG00000156234, ENSG00000197471, ENSG00000091106, ENSG00000018280, ENSG00000254709, ENSG00000140968, ENSG00000136634, ENSG00000105697, ENSG00000172216, ENSG00000257017, ENSG00000163736, ENSG00000158869, ENSG00000115523, ENSG00000166523, ENSG00000010327	0.320766
GOTERM_BP_DIRECT	GO:0043011~myeloid dendritic cell differentiation	0.0125704	ENSG00000114013, ENSG00000066336, ENSG00000168062, ENSG00000213886, ENSG00000137265	0.320829
GOTERM_BP_DIRECT	GO:0071294~cellular response to zinc ion	0.0125704	ENSG00000125144, ENSG00000205364, ENSG00000205358, ENSG00000187193, ENSG00000198417	0.320829
GOTERM_BP_DIRECT	GO:0045926~negative regulation of growth	0.0125704	ENSG00000125144, ENSG00000205364, ENSG00000205358, ENSG00000187193, ENSG00000198417	0.320829
GOTERM_BP_DIRECT	GO:0007160~cell-matrix adhesion	0.0130498	ENSG00000088827, ENSG00000138964, ENSG00000171560, ENSG00000109072, ENSG00000139626, ENSG00000162692, ENSG00000132855, ENSG00000153283, ENSG00000005844, ENSG00000174059, ENSG00000133800	0.328063
GOTERM_BP_DIRECT	GO:0032673~regulation of interleukin-4 production	0.0136334	ENSG00000196126, ENSG00000168961, ENSG00000198502	0.337183
GOTERM_BP_DIRECT	GO:0002283~neutrophil activation involved in immune response	0.0136334	ENSG00000115085, ENSG00000011600, ENSG00000158869	0.337183
GOTERM_BP_DIRECT	GO:0051919~positive regulation of fibrinolysis	0.0136334	ENSG00000131187, ENSG00000088926, ENSG00000122194	0.337183
GOTERM_BP_DIRECT	GO:0070527~platelet aggregation	0.0145175	ENSG00000115956, ENSG00000171560, ENSG00000244734, ENSG00000149781, ENSG00000105851, ENSG00000169313, ENSG00000064201	0.35189
GOTERM_BP_DIRECT	GO:0051209~release of sequestered calcium ion into cytosol	0.0145175	ENSG00000135914, ENSG00000182866, ENSG00000081237, ENSG00000085872, ENSG00000089041, ENSG00000137077, ENSG00000172724	0.35189
GOTERM_BP_DIRECT	GO:0043306~positive regulation of mast cell degranulation	0.0146383	ENSG00000115085, ENSG00000158869, ENSG00000000938, ENSG00000179639	0.351412
GOTERM_BP_DIRECT	GO:0017187~peptidyl-glutamic acid carboxylation	0.0146383	ENSG00000180210, ENSG00000126231, ENSG00000115718, ENSG00000167397	0.351412
GOTERM_BP_DIRECT	GO:0016064~immunoglobulin mediated immune response	0.0146383	ENSG00000019582, ENSG00000158869, ENSG00000185507, ENSG00000101916	0.351412
GOTERM_BP_DIRECT	GO:0010759~positive regulation of macrophage chemotaxis	0.0146383	ENSG00000174600, ENSG00000197405, ENSG00000106538, ENSG00000171860	0.351412
GOTERM_BP_DIRECT	GO:0030593~neutrophil chemotaxis	0.0154833	ENSG00000143185, ENSG00000197405, ENSG00000172156, ENSG00000108700, ENSG00000163736, ENSG00000105851, ENSG00000123338, ENSG00000158869, ENSG00000160593	0.36467
GOTERM_BP_DIRECT	GO:0002548~monocyte chemotaxis	0.0162511	ENSG00000143185, ENSG00000172156, ENSG00000108700, ENSG00000165457, ENSG00000137077, ENSG00000102755, ENSG00000172724	0.376008
GOTERM_BP_DIRECT	GO:0046718~viral entry into host cell	0.0167245	ENSG00000203710, ENSG00000114013, ENSG00000186827, ENSG00000104938, ENSG00000139626, ENSG00000090659, ENSG00000258227, ENSG00000117090, ENSG00000182566, ENSG00000100652	0.381688
GOTERM_BP_DIRECT	GO:0006069~ethanol oxidation	0.0188133	ENSG00000198099, ENSG00000172955, ENSG00000187758, ENSG00000196616	0.415017
GOTERM_BP_DIRECT	GO:0030212~hyaluronan metabolic process	0.0188133	ENSG00000055955, ENSG00000055957, ENSG00000151655, ENSG00000162267	0.415017
GOTERM_BP_DIRECT	GO:0050777~negative regulation of immune response	0.0188133	ENSG00000163599, ENSG00000131042, ENSG00000106927, ENSG00000049768	0.415017
GOTERM_BP_DIRECT	GO:0050921~positive regulation of chemotaxis	0.0188133	ENSG00000186810, ENSG00000106538, ENSG00000137077, ENSG00000172724	0.415017
GOTERM_BP_DIRECT	GO:0032695~negative regulation of interleukin-12 production	0.0188133	ENSG00000174600, ENSG00000181847, ENSG00000136634, ENSG00000117090	0.415017
GOTERM_BP_DIRECT	GO:0050731~positive regulation of peptidyl-tyrosine phosphorylation	0.0193889	ENSG00000167244, ENSG00000099985, ENSG00000109072, ENSG00000019582, ENSG00000167965, ENSG00000010610, ENSG00000017427, ENSG00000180353, ENSG00000198851, ENSG00000179639	0.421592
GOTERM_BP_DIRECT	GO:0009615~response to virus	0.0197771	ENSG00000104972, ENSG00000172156, ENSG00000108700, ENSG00000084674, ENSG00000106588, ENSG00000134419, ENSG00000185507, ENSG00000000938, ENSG00000101916, ENSG00000185885, ENSG00000172724, ENSG00000049768	0.424939
GOTERM_BP_DIRECT	GO:0071345~cellular response to cytokine stimulus	0.0211105	ENSG00000142405, ENSG00000115607, ENSG00000114013, ENSG00000182578, ENSG00000180353	0.443149
GOTERM_BP_DIRECT	GO:0030300~regulation of intestinal cholesterol absorption	0.0219834	ENSG00000118137, ENSG00000110243, ENSG00000110244	0.453538
GOTERM_BP_DIRECT	GO:0002381~immunoglobulin production involved in immunoglobulin mediated immune response	0.0219834	ENSG00000196126, ENSG00000198502, ENSG00000175857	0.453538
GOTERM_BP_DIRECT	GO:0002309~T cell proliferation involved in immune response	0.0219834	ENSG00000114013, ENSG00000104972, ENSG00000018280	0.453538
GOTERM_BP_DIRECT	GO:0097190~apoptotic signaling pathway	0.0231783	ENSG00000186827, ENSG00000197471, ENSG00000089041, ENSG00000117560, ENSG00000170458, ENSG00000010671, ENSG00000110448, ENSG00000198851, ENSG00000178562	0.468299
GOTERM_BP_DIRECT	GO:0051926~negative regulation of calcium ion transport	0.0235769	ENSG00000104972, ENSG00000164867, ENSG00000131042, ENSG00000198523	0.471031
GOTERM_BP_DIRECT	GO:0045730~respiratory burst	0.0235769	ENSG00000169442, ENSG00000165168, ENSG00000018280, ENSG00000158517	0.471031
GOTERM_BP_DIRECT	GO:2000484~positive regulation of interleukin-8 secretion	0.0235769	ENSG00000168961, ENSG00000122223, ENSG00000085265, ENSG00000116824	0.471031
GOTERM_BP_DIRECT	GO:0032733~positive regulation of interleukin-10 production	0.0245836	ENSG00000122122, ENSG00000181847, ENSG00000158869, ENSG00000174059, ENSG00000178562	0.482307
GOTERM_BP_DIRECT	GO:0016485~protein processing	0.0249909	ENSG00000100450, ENSG00000131187, ENSG00000163131, ENSG00000109625, ENSG00000100453, ENSG00000088882, ENSG00000089041, ENSG00000188603, ENSG00000120054	0.484925
GOTERM_BP_DIRECT	GO:0030168~platelet activation	0.0265225	ENSG00000180210, ENSG00000182866, ENSG00000110799, ENSG00000171560, ENSG00000189114, ENSG00000108405, ENSG00000105851, ENSG00000113905, ENSG00000158869, ENSG00000166501, ENSG00000198734, ENSG00000043462	0.502629
GOTERM_BP_DIRECT	GO:0070371~ERK1 and ERK2 cascade	0.0283814	ENSG00000135914, ENSG00000168961, ENSG00000172156, ENSG00000118137, ENSG00000017427	0.52361
GOTERM_BP_DIRECT	GO:0030099~myeloid cell differentiation	0.0283814	ENSG00000171777, ENSG00000161940, ENSG00000140968, ENSG00000109906, ENSG00000258227	0.52361
GOTERM_BP_DIRECT	GO:0043537~negative regulation of blood vessel endothelial cell migration	0.0289298	ENSG00000071246, ENSG00000091879, ENSG00000113905, ENSG00000204435	0.527391
GOTERM_BP_DIRECT	GO:0071361~cellular response to ethanol	0.0289298	ENSG00000145936, ENSG00000165168, ENSG00000241635, ENSG00000066336	0.527391
GOTERM_BP_DIRECT	GO:0030889~negative regulation of B cell proliferation	0.0289298	ENSG00000163599, ENSG00000136634, ENSG00000167851, ENSG00000163563	0.527391
GOTERM_BP_DIRECT	GO:0048469~cell maturation	0.0305729	ENSG00000028277, ENSG00000203883, ENSG00000160801, ENSG00000137077, ENSG00000010671, ENSG00000172724	0.544284
GOTERM_BP_DIRECT	GO:0003158~endothelium development	0.0319073	ENSG00000128052, ENSG00000174059, ENSG00000187513	0.5568
GOTERM_BP_DIRECT	GO:0071636~positive regulation of transforming growth factor beta production	0.0319073	ENSG00000168961, ENSG00000167711, ENSG00000174059	0.5568
GOTERM_BP_DIRECT	GO:2000107~negative regulation of leukocyte apoptotic process	0.0319073	ENSG00000137077, ENSG00000180353, ENSG00000172724	0.5568
GOTERM_BP_DIRECT	GO:0002740~negative regulation of cytokine secretion involved in immune response	0.0319073	ENSG00000104972, ENSG00000136634, ENSG00000118137	0.5568
GOTERM_BP_DIRECT	GO:0050851~antigen receptor-mediated signaling pathway	0.0319073	ENSG00000122188, ENSG00000160999, ENSG00000101082	0.5568
GOTERM_BP_DIRECT	GO:0030816~positive regulation of cAMP metabolic process	0.0319073	ENSG00000186810, ENSG00000169245, ENSG00000138755	0.5568
GOTERM_BP_DIRECT	GO:0002933~lipid hydroxylation	0.0319073	ENSG00000138115, ENSG00000106258, ENSG00000160868	0.5568
GOTERM_BP_DIRECT	GO:0007204~positive regulation of cytosolic calcium ion concentration	0.0331041	ENSG00000166148, ENSG00000169442, ENSG00000156234, ENSG00000197405, ENSG00000160791, ENSG00000186810, ENSG00000187474, ENSG00000125910, ENSG00000183813, ENSG00000105851, ENSG00000160801, ENSG00000173578, ENSG00000171860	0.56726
GOTERM_BP_DIRECT	GO:0051607~defense response to virus	0.0337743	ENSG00000164300, ENSG00000142748, ENSG00000104972, ENSG00000258659, ENSG00000081237, ENSG00000130813, ENSG00000140678, ENSG00000101916, ENSG00000196664, ENSG00000138755, ENSG00000180644, ENSG00000114013, ENSG00000213928, ENSG00000185885, ENSG00000169245	0.571595
GOTERM_BP_DIRECT	GO:0034375~high-density lipoprotein particle remodeling	0.0348679	ENSG00000118137, ENSG00000110244, ENSG00000130208, ENSG00000087237	0.580348
GOTERM_BP_DIRECT	GO:0007157~heterophilic cell-cell adhesion via plasma membrane cell adhesion molecules	0.0354303	ENSG00000174175, ENSG00000090659, ENSG00000181847, ENSG00000162692, ENSG00000005844, ENSG00000160593, ENSG00000150637	0.583261
GOTERM_BP_DIRECT	GO:0035025~positive regulation of Rho protein signal transduction	0.0369679	ENSG00000177464, ENSG00000182162, ENSG00000118137, ENSG00000125245, ENSG00000140030	0.59607
GOTERM_BP_DIRECT	GO:0019722~calcium-mediated signaling	0.0385462	ENSG00000166148, ENSG00000135914, ENSG00000186810, ENSG00000160791, ENSG00000243708, ENSG00000244165, ENSG00000010671	0.608706
GOTERM_BP_DIRECT	GO:0030301~cholesterol transport	0.0413825	ENSG00000015520, ENSG00000084674, ENSG00000118137, ENSG00000087237	0.632372
GOTERM_BP_DIRECT	GO:0001867~complement activation, lectin pathway	0.04323	ENSG00000142748, ENSG00000009724, ENSG00000085265	0.645833
GOTERM_BP_DIRECT	GO:0034372~very-low-density lipoprotein particle remodeling	0.04323	ENSG00000110244, ENSG00000234906, ENSG00000087237	0.645833
GOTERM_BP_DIRECT	GO:0014049~positive regulation of glutamate secretion	0.04323	ENSG00000166148, ENSG00000128271, ENSG00000089041	0.645833
GOTERM_BP_DIRECT	GO:2000427~positive regulation of apoptotic cell clearance	0.04323	ENSG00000224389, ENSG00000166278, ENSG00000244731	0.645833
GOTERM_BP_DIRECT	GO:0061051~positive regulation of cell growth involved in cardiac muscle cell development	0.04323	ENSG00000105697, ENSG00000017427, ENSG00000198563	0.645833
GOTERM_BP_DIRECT	GO:0072678~T cell migration	0.04323	ENSG00000115085, ENSG00000139626, ENSG00000136286	0.645833
GOTERM_BP_DIRECT	GO:0043312~neutrophil degranulation	0.04323	ENSG00000220205, ENSG00000163736, ENSG00000076944	0.645833
GOTERM_BP_DIRECT	GO:0050869~negative regulation of B cell activation	0.04323	ENSG00000175463, ENSG00000155307, ENSG00000101082	0.645833
GOTERM_BP_DIRECT	GO:0007200~phospholipase C-activating G-protein coupled receptor signaling pathway	0.0432891	ENSG00000135914, ENSG00000152207, ENSG00000197405, ENSG00000187474, ENSG00000139572, ENSG00000244165, ENSG00000160801, ENSG00000171860	0.643417
GOTERM_BP_DIRECT	GO:0006520~cellular amino acid metabolic process	0.0454991	ENSG00000166183, ENSG00000132330, ENSG00000188603, ENSG00000243989, ENSG00000155465, ENSG00000135094	0.659225
GOTERM_BP_DIRECT	GO:0048247~lymphocyte chemotaxis	0.0468886	ENSG00000143185, ENSG00000172156, ENSG00000108700, ENSG00000137077, ENSG00000172724	0.667641
GOTERM_BP_DIRECT	GO:0007267~cell-cell signaling	0.0469137	ENSG00000102466, ENSG00000156234, ENSG00000160791, ENSG00000183918, ENSG00000108700, ENSG00000136634, ENSG00000173372, ENSG00000064201, ENSG00000106952, ENSG00000138755, ENSG00000154016, ENSG00000105383, ENSG00000114013, ENSG00000131042, ENSG00000128271, ENSG00000117560, ENSG00000010327, ENSG00000137077, ENSG00000169245, ENSG00000187513	0.664992
GOTERM_BP_DIRECT	GO:0006171~cAMP biosynthetic process	0.0484617	ENSG00000131477, ENSG00000129467, ENSG00000128271, ENSG00000064989	0.674339
GOTERM_BP_DIRECT	GO:0008203~cholesterol metabolic process	0.0495958	ENSG00000005421, ENSG00000084674, ENSG00000184730, ENSG00000118137, ENSG00000132855, ENSG00000110244, ENSG00000130208, ENSG00000087237	0.680201
GOTERM_BP_DIRECT	GO:0097421~liver regeneration	0.052349	ENSG00000109072, ENSG00000080618, ENSG00000136634, ENSG00000105697, ENSG00000172216	0.697584
GOTERM_BP_DIRECT	GO:0010942~positive regulation of cell death	0.052349	ENSG00000152207, ENSG00000257017, ENSG00000244734, ENSG00000188536, ENSG00000206172	0.697584
GOTERM_BP_DIRECT	GO:0045576~mast cell activation	0.0557898	ENSG00000158869, ENSG00000117091, ENSG00000043462	0.718397
GOTERM_BP_DIRECT	GO:0031102~neuron projection regeneration	0.0557898	ENSG00000118137, ENSG00000110243, ENSG00000110244	0.718397
GOTERM_BP_DIRECT	GO:0045059~positive thymic T cell selection	0.0557898	ENSG00000115085, ENSG00000019582, ENSG00000167286	0.718397
GOTERM_BP_DIRECT	GO:0048261~negative regulation of receptor-mediated endocytosis	0.0557898	ENSG00000154710, ENSG00000130208, ENSG00000234906	0.718397
GOTERM_BP_DIRECT	GO:0030836~positive regulation of actin filament depolymerization	0.0557898	ENSG00000115956, ENSG00000241360, ENSG00000127831	0.718397
GOTERM_BP_DIRECT	GO:0034380~high-density lipoprotein particle assembly	0.0557898	ENSG00000118137, ENSG00000110243, ENSG00000110244	0.718397
GOTERM_BP_DIRECT	GO:0001782~B cell homeostasis	0.0560902	ENSG00000123338, ENSG00000175857, ENSG00000102524, ENSG00000049768	0.717696
GOTERM_BP_DIRECT	GO:0045954~positive regulation of natural killer cell mediated cytotoxicity	0.0560902	ENSG00000089692, ENSG00000183918, ENSG00000162739, ENSG00000150637	0.717696
GOTERM_BP_DIRECT	GO:0098869~cellular oxidant detoxification	0.0564555	ENSG00000271303, ENSG00000257017, ENSG00000155962, ENSG00000244734, ENSG00000188536, ENSG00000243955, ENSG00000163631, ENSG00000206172	0.717428
GOTERM_BP_DIRECT	GO:0048010~vascular endothelial growth factor receptor signaling pathway	0.0638756	ENSG00000027869, ENSG00000165168, ENSG00000128052, ENSG00000158517, ENSG00000123338, ENSG00000107338, ENSG00000100365, ENSG00000102755	0.759485
GOTERM_BP_DIRECT	GO:0048260~positive regulation of receptor-mediated endocytosis	0.0642501	ENSG00000109072, ENSG00000110243, ENSG00000137077, ENSG00000172724	0.759045
GOTERM_BP_DIRECT	GO:0030838~positive regulation of actin filament polymerization	0.0693215	ENSG00000172156, ENSG00000123338, ENSG00000167965, ENSG00000101336, ENSG00000128283, ENSG00000137077	0.783129
GOTERM_BP_DIRECT	GO:0015886~heme transport	0.0694374	ENSG00000115657, ENSG00000110169, ENSG00000113905	0.781307
GOTERM_BP_DIRECT	GO:0050764~regulation of phagocytosis	0.0694374	ENSG00000101336, ENSG00000000938, ENSG00000136573	0.781307
GOTERM_BP_DIRECT	GO:0046641~positive regulation of alpha-beta T cell proliferation	0.0694374	ENSG00000115085, ENSG00000198851, ENSG00000178562	0.781307
GOTERM_BP_DIRECT	GO:0002544~chronic inflammatory response	0.0694374	ENSG00000156234, ENSG00000172156, ENSG00000162692	0.781307
GOTERM_BP_DIRECT	GO:0042158~lipoprotein biosynthetic process	0.0694374	ENSG00000084674, ENSG00000118137, ENSG00000110244	0.781307
GOTERM_BP_DIRECT	GO:0001973~adenosine receptor signaling pathway	0.0694374	ENSG00000128271, ENSG00000244165, ENSG00000169313	0.781307
GOTERM_BP_DIRECT	GO:0002281~macrophage activation involved in immune response	0.0694374	ENSG00000135077, ENSG00000115085, ENSG00000011600	0.781307
GOTERM_BP_DIRECT	GO:0097267~omega-hydroxylase P450 pathway	0.0694374	ENSG00000138115, ENSG00000138109, ENSG00000187048	0.781307
GOTERM_BP_DIRECT	GO:0007584~response to nutrient	0.0718603	ENSG00000165168, ENSG00000166278, ENSG00000241635, ENSG00000118137, ENSG00000162692, ENSG00000138075, ENSG00000117601, ENSG00000198851	0.790682
GOTERM_BP_DIRECT	GO:0042744~hydrogen peroxide catabolic process	0.0729215	ENSG00000244734, ENSG00000188536, ENSG00000110244, ENSG00000206172	0.79333
GOTERM_BP_DIRECT	GO:0050850~positive regulation of calcium-mediated signaling	0.0729215	ENSG00000115085, ENSG00000010610, ENSG00000198851, ENSG00000179639	0.79333
GOTERM_BP_DIRECT	GO:0035584~calcium-mediated signaling using intracellular calcium source	0.0729215	ENSG00000213533, ENSG00000174175, ENSG00000128052, ENSG00000162692	0.79333
GOTERM_BP_DIRECT	GO:0042127~regulation of cell proliferation	0.0738643	ENSG00000162367, ENSG00000156234, ENSG00000182866, ENSG00000186827, ENSG00000104205, ENSG00000163736, ENSG00000130522, ENSG00000101197, ENSG00000000938, ENSG00000136573, ENSG00000010671, ENSG00000169245, ENSG00000113263, ENSG00000138755, ENSG00000257365	0.795373
GOTERM_BP_DIRECT	GO:0001523~retinoid metabolic process	0.0792139	ENSG00000138207, ENSG00000198099, ENSG00000106538, ENSG00000084674, ENSG00000118137, ENSG00000110244, ENSG00000234906	0.816293
GOTERM_BP_DIRECT	GO:0006816~calcium ion transport	0.0804102	ENSG00000131477, ENSG00000160791, ENSG00000108700, ENSG00000166501, ENSG00000122679, ENSG00000187513, ENSG00000064989, ENSG00000198523	0.81898
GOTERM_BP_DIRECT	GO:2000406~positive regulation of T cell migration	0.0840352	ENSG00000204472, ENSG00000137077, ENSG00000169245	0.830913
GOTERM_BP_DIRECT	GO:0002430~complement receptor mediated signaling pathway	0.0840352	ENSG00000203710, ENSG00000187474, ENSG00000171860	0.830913
GOTERM_BP_DIRECT	GO:0001771~immunological synapse formation	0.0840352	ENSG00000180644, ENSG00000137077, ENSG00000172724	0.830913
GOTERM_BP_DIRECT	GO:2001214~positive regulation of vasculogenesis	0.0840352	ENSG00000131477, ENSG00000128052, ENSG00000174059	0.830913
GOTERM_BP_DIRECT	GO:0001932~regulation of protein phosphorylation	0.0845247	ENSG00000105851, ENSG00000185338, ENSG00000118137, ENSG00000101916, ENSG00000196664	0.830672
GOTERM_BP_DIRECT	GO:0045454~cell redox homeostasis	0.0848964	ENSG00000165168, ENSG00000239264, ENSG00000018280, ENSG00000158517, ENSG00000164867, ENSG00000142669, ENSG00000100365, ENSG00000269858	0.829998
GOTERM_BP_DIRECT	GO:0051603~proteolysis involved in cellular protein catabolic process	0.0863553	ENSG00000163131, ENSG00000129084, ENSG00000145649, ENSG00000106588, ENSG00000172543, ENSG00000100902	0.833311
GOTERM_BP_DIRECT	GO:0034113~heterotypic cell-cell adhesion	0.0917095	ENSG00000139626, ENSG00000131042, ENSG00000140678, ENSG00000116824	0.849744
GOTERM_BP_DIRECT	GO:0006637~acyl-CoA metabolic process	0.0917095	ENSG00000172497, ENSG00000149124, ENSG00000183549, ENSG00000136881	0.849744
GOTERM_BP_DIRECT	GO:0050718~positive regulation of interleukin-1 beta secretion	0.0917095	ENSG00000142405, ENSG00000168961, ENSG00000089041, ENSG00000172724	0.849744
GOTERM_BP_DIRECT	GO:0006641~triglyceride metabolic process	0.0918954	ENSG00000130649, ENSG00000184730, ENSG00000110243, ENSG00000130208, ENSG00000087237	0.848442
GOTERM_BP_DIRECT	GO:0006911~phagocytosis, engulfment	0.0918954	ENSG00000254709, ENSG00000158869, ENSG00000110934, ENSG00000204472, ENSG00000150337	0.848442
GOTERM_BP_DIRECT	GO:0071356~cellular response to tumor necrosis factor	0.093257	ENSG00000143185, ENSG00000170323, ENSG00000172156, ENSG00000108700, ENSG00000084674, ENSG00000162692, ENSG00000105697, ENSG00000124253, ENSG00000137077, ENSG00000172724	0.850949
GOTERM_BP_DIRECT	GO:0090675~intermicrovillar adhesion	0.0961898	ENSG00000074276, ENSG00000099834	0.858226
GOTERM_BP_DIRECT	GO:0055090~acylglycerol homeostasis	0.0961898	ENSG00000132855, ENSG00000110243	0.858226
GOTERM_BP_DIRECT	GO:2001190~positive regulation of T cell activation via T cell receptor contact with antigen bound to MHC molecule on antigen presenting cell	0.0961898	ENSG00000168961, ENSG00000242574	0.858226
GOTERM_BP_DIRECT	GO:0046636~negative regulation of alpha-beta T cell activation	0.0961898	ENSG00000104972, ENSG00000128271	0.858226
GOTERM_BP_DIRECT	GO:0002519~natural killer cell tolerance induction	0.0961898	ENSG00000135077, ENSG00000168961	0.858226
GOTERM_BP_DIRECT	GO:0032701~negative regulation of interleukin-18 production	0.0961898	ENSG00000066294, ENSG00000136634	0.858226
GOTERM_BP_DIRECT	GO:0048002~antigen processing and presentation of peptide antigen	0.0961898	ENSG00000163131, ENSG00000018280	0.858226
GOTERM_BP_DIRECT	GO:0035759~mesangial cell-matrix adhesion	0.0961898	ENSG00000137077, ENSG00000174059	0.858226
GOTERM_BP_DIRECT	GO:0048866~stem cell fate specification	0.0961898	ENSG00000164736, ENSG00000203883	0.858226
GOTERM_BP_DIRECT	GO:0045404~positive regulation of interleukin-4 biosynthetic process	0.0961898	ENSG00000114013, ENSG00000137265	0.858226
GOTERM_BP_DIRECT	GO:0002506~polysaccharide assembly with MHC class II protein complex	0.0961898	ENSG00000204287, ENSG00000196126	0.858226
GOTERM_BP_DIRECT	GO:0002669~positive regulation of T cell anergy	0.0961898	ENSG00000198851, ENSG00000049768	0.858226
GOTERM_BP_DIRECT	GO:0010902~positive regulation of very-low-density lipoprotein particle remodeling	0.0961898	ENSG00000110243, ENSG00000234906	0.858226
GOTERM_BP_DIRECT	GO:0038156~interleukin-3-mediated signaling pathway	0.0961898	ENSG00000100368, ENSG00000185291	0.858226
GOTERM_BP_DIRECT	GO:0001805~positive regulation of type III hypersensitivity	0.0961898	ENSG00000158869, ENSG00000010671	0.858226
GOTERM_BP_DIRECT	GO:0002522~leukocyte migration involved in immune response	0.0961898	ENSG00000180549, ENSG00000101336	0.858226
GOTERM_BP_DIRECT	GO:0042590~antigen processing and presentation of exogenous peptide antigen via MHC class I	0.0961898	ENSG00000216490, ENSG00000158869	0.858226
GOTERM_BP_DIRECT	GO:0019265~glycine biosynthetic process, by transamination of glyoxylate	0.0961898	ENSG00000113492, ENSG00000172482	0.858226
GOTERM_BP_DIRECT	GO:0034374~low-density lipoprotein particle remodeling	0.0994568	ENSG00000084674, ENSG00000188257, ENSG00000087237	0.866044
GOTERM_BP_DIRECT	GO:0032703~negative regulation of interleukin-2 production	0.0994568	ENSG00000135077, ENSG00000155659, ENSG00000049768	0.866044
GOTERM_BP_DIRECT	GO:0050868~negative regulation of T cell activation	0.0994568	ENSG00000089692, ENSG00000181847, ENSG00000122188	0.866044

## Sheet: up.gene
ENSG00000243667
ENSG00000185414
ENSG00000198563
ENSG00000106588
ENSG00000154710
ENSG00000173933
ENSG00000213782
ENSG00000119725
ENSG00000122390
ENSG00000168802
ENSG00000219200
ENSG00000258315
ENSG00000174886
ENSG00000104880
ENSG00000248098
ENSG00000159079
ENSG00000241343
ENSG00000173436
ENSG00000262246
ENSG00000104835
ENSG00000269858
ENSG00000249709
ENSG00000239789
ENSG00000188739
ENSG00000174483
ENSG00000181029
ENSG00000213533
ENSG00000105085
ENSG00000257727
ENSG00000213928
ENSG00000267855
ENSG00000129559
ENSG00000167397
ENSG00000167377
ENSG00000146859
ENSG00000011600
ENSG00000205323
ENSG00000125810
ENSG00000139719
ENSG00000239857
ENSG00000243678
ENSG00000157014
ENSG00000204427
ENSG00000064489
ENSG00000100106
ENSG00000138964
ENSG00000007545
ENSG00000258643
ENSG00000133574
ENSG00000197114
ENSG00000204472
ENSG00000134817
ENSG00000220205
ENSG00000066336
ENSG00000133561
ENSG00000130592
ENSG00000158987
ENSG00000100890
ENSG00000166507
ENSG00000131503
ENSG00000108774
ENSG00000124614
ENSG00000158869
ENSG00000243789
ENSG00000161265
ENSG00000173372
ENSG00000110077
ENSG00000108798
ENSG00000130300
ENSG00000204435
ENSG00000147912
ENSG00000043462
ENSG00000159189
ENSG00000203747
ENSG00000162511
ENSG00000163563
ENSG00000186818
ENSG00000136197
ENSG00000154016
ENSG00000272414
ENSG00000185883
ENSG00000225663
ENSG00000112799
ENSG00000132716
ENSG00000132330
ENSG00000150527
ENSG00000186919
ENSG00000155957
ENSG00000198816
ENSG00000241360
ENSG00000204482
ENSG00000164736
ENSG00000148824
ENSG00000196735
ENSG00000066294
ENSG00000239779
ENSG00000257365
ENSG00000147113
ENSG00000242616
ENSG00000184182
ENSG00000143119
ENSG00000127774
ENSG00000166136
ENSG00000010610
ENSG00000243989
ENSG00000187066
ENSG00000214274
ENSG00000186827
ENSG00000244734
ENSG00000130755
ENSG00000104972
ENSG00000173621
ENSG00000175489
ENSG00000129084
ENSG00000166278
ENSG00000019582
ENSG00000088827
ENSG00000258366
ENSG00000248919
ENSG00000239704
ENSG00000142669
ENSG00000171860
ENSG00000271303
ENSG00000106246
ENSG00000216490
ENSG00000091879
ENSG00000126246
ENSG00000158714
ENSG00000110079
ENSG00000143226
ENSG00000244687
ENSG00000179144
ENSG00000123500
ENSG00000158747
ENSG00000231389
ENSG00000240303
ENSG00000239672
ENSG00000196329
ENSG00000213397
ENSG00000198844
ENSG00000100014
ENSG00000100055
ENSG00000174600
ENSG00000090104
ENSG00000175538
ENSG00000106125
ENSG00000104205
ENSG00000117091
ENSG00000140749
ENSG00000204366
ENSG00000115956
ENSG00000173369
ENSG00000266967
ENSG00000249751
ENSG00000188603
ENSG00000187479
ENSG00000166676
ENSG00000122122
ENSG00000187513
ENSG00000229833
ENSG00000189114
ENSG00000186074
ENSG00000239998
ENSG00000106538
ENSG00000204577
ENSG00000188687
ENSG00000130208
ENSG00000000938
ENSG00000242574
ENSG00000147443
ENSG00000244274
ENSG00000175768
ENSG00000267796
ENSG00000160593
ENSG00000123338
ENSG00000129450
ENSG00000125869
ENSG00000167985
ENSG00000160883
ENSG00000164898
ENSG00000131042
ENSG00000172578
ENSG00000223865
ENSG00000203883
ENSG00000259288
ENSG00000167851
ENSG00000204287
ENSG00000127540
ENSG00000161940
ENSG00000112936
ENSG00000116824
ENSG00000205560
ENSG00000188536
ENSG00000165457
ENSG00000168995
ENSG00000243725
ENSG00000175857
ENSG00000137077
ENSG00000257017
ENSG00000135094
ENSG00000256537
ENSG00000241484
ENSG00000158517
ENSG00000010327
ENSG00000133392
ENSG00000213203
ENSG00000115239
ENSG00000206172
ENSG00000055955
ENSG00000187736
ENSG00000099953
ENSG00000243649
ENSG00000171777
ENSG00000157103
ENSG00000146963
ENSG00000133800
ENSG00000128886
ENSG00000239264
ENSG00000124491
ENSG00000149346
ENSG00000149300
ENSG00000196616
ENSG00000224389
ENSG00000243056
ENSG00000128739
ENSG00000180096
ENSG00000123329
ENSG00000087237
ENSG00000171659
ENSG00000177989
ENSG00000136250
ENSG00000126860
ENSG00000066056
ENSG00000115523
ENSG00000241978
ENSG00000188629
ENSG00000081237
ENSG00000132207
ENSG00000168000
ENSG00000171560
ENSG00000110324
ENSG00000174175
ENSG00000244731
ENSG00000105697
ENSG00000135077
ENSG00000162959
ENSG00000173200
ENSG00000149781
ENSG00000198851
ENSG00000166428
ENSG00000120280
ENSG00000169508
ENSG00000090659
ENSG00000105808
ENSG00000242852
ENSG00000140678
ENSG00000183785
ENSG00000121933
ENSG00000172236
ENSG00000110934
ENSG00000138755
ENSG00000101342
ENSG00000138722
ENSG00000196664
ENSG00000128917
ENSG00000145649
ENSG00000010671
ENSG00000161955
ENSG00000172724
ENSG00000177463
ENSG00000263155
ENSG00000105366
ENSG00000214435
ENSG00000152207
ENSG00000113555
ENSG00000162739
ENSG00000166148
ENSG00000181631
ENSG00000134028
ENSG00000233927
ENSG00000105609
ENSG00000239961
ENSG00000183048
ENSG00000165168
ENSG00000101082
ENSG00000132965
ENSG00000232838
ENSG00000064989
ENSG00000197471
ENSG00000128815
ENSG00000140030
ENSG00000163631
ENSG00000224383
ENSG00000143603
ENSG00000136872
ENSG00000055957
ENSG00000167083
ENSG00000163106
ENSG00000155307
ENSG00000010404
ENSG00000074660
ENSG00000161944
ENSG00000272514
ENSG00000177576
ENSG00000179583
ENSG00000161970
ENSG00000099992
ENSG00000104903
ENSG00000182162
ENSG00000138615
ENSG00000254415
ENSG00000167244
ENSG00000197253
ENSG00000203710
ENSG00000155926
ENSG00000105374
ENSG00000254709
ENSG00000143110
ENSG00000163751
ENSG00000189227
ENSG00000189152
ENSG00000142512
ENSG00000139233
ENSG00000189367
ENSG00000164691
ENSG00000123360
ENSG00000101916
ENSG00000180785
ENSG00000106952
ENSG00000215440
ENSG00000142347
ENSG00000186810
ENSG00000204851
ENSG00000126214
ENSG00000149646
ENSG00000170458
ENSG00000243708
ENSG00000039537
ENSG00000118137
ENSG00000180353
ENSG00000177575
ENSG00000100122
ENSG00000108700
ENSG00000107338
ENSG00000169442
ENSG00000180644
ENSG00000140968
ENSG00000131055
ENSG00000125144
ENSG00000101084
ENSG00000266173
ENSG00000258227
ENSG00000102466
ENSG00000163145
ENSG00000026297
ENSG00000186407
ENSG00000105122
ENSG00000131471
ENSG00000181847
ENSG00000182866
ENSG00000142694
ENSG00000213886
ENSG00000265681
ENSG00000198918
ENSG00000197054
ENSG00000205937
ENSG00000135426
ENSG00000144837
ENSG00000234906
ENSG00000114013
ENSG00000167286
ENSG00000247596
ENSG00000185829
ENSG00000171864
ENSG00000019169
ENSG00000138207
ENSG00000115977
ENSG00000128271
ENSG00000132514
ENSG00000136040
ENSG00000239282
ENSG00000100985
ENSG00000126264
ENSG00000138435
ENSG00000204316
ENSG00000272636
ENSG00000198829
ENSG00000242114
ENSG00000113088
ENSG00000113905
ENSG00000135914
ENSG00000147168
ENSG00000198821
ENSG00000160654
ENSG00000117601
ENSG00000162267
ENSG00000146285
ENSG00000103569
ENSG00000162585
ENSG00000046889
ENSG00000162367
ENSG00000105851
ENSG00000169413
ENSG00000160868
ENSG00000167996
ENSG00000018280
ENSG00000133246
ENSG00000143851
ENSG00000142748
ENSG00000105393
ENSG00000136490
ENSG00000178562
ENSG00000085265
ENSG00000124772
ENSG00000154451
ENSG00000104974
ENSG00000138315
ENSG00000095370
ENSG00000155465
ENSG00000136634
ENSG00000174059
ENSG00000148584
ENSG00000102524
ENSG00000147647
ENSG00000099985
ENSG00000184113
ENSG00000151655
ENSG00000172156
ENSG00000180061
ENSG00000090382
ENSG00000166501
ENSG00000172780
ENSG00000177464
ENSG00000167524
ENSG00000172543
ENSG00000162551
ENSG00000198553
ENSG00000116690
ENSG00000122121
ENSG00000105501
ENSG00000100450
ENSG00000150048
ENSG00000167578
ENSG00000122194
ENSG00000167261
ENSG00000143257
ENSG00000267534
ENSG00000167644
ENSG00000128052
ENSG00000137491
ENSG00000115657
ENSG00000108825
ENSG00000160185
ENSG00000205744
ENSG00000180210
ENSG00000244482
ENSG00000100084
ENSG00000130307
ENSG00000167995
ENSG00000214338
ENSG00000184786
ENSG00000271092
ENSG00000272573
ENSG00000126838
ENSG00000187048
ENSG00000104894
ENSG00000187116
ENSG00000117560
ENSG00000169385
ENSG00000105963
ENSG00000183549
ENSG00000113263
ENSG00000156234
ENSG00000188038
ENSG00000171115
ENSG00000137078
ENSG00000214189
ENSG00000189409
ENSG00000109072
ENSG00000160683
ENSG00000176083
ENSG00000117090
ENSG00000198019
ENSG00000084674
ENSG00000169245
ENSG00000185338
ENSG00000172116
ENSG00000174946
ENSG00000163687
ENSG00000178789
ENSG00000162692
ENSG00000145192
ENSG00000167208
ENSG00000110799
ENSG00000184730
ENSG00000115085
ENSG00000213999
ENSG00000180767
ENSG00000238083
ENSG00000080618
ENSG00000100902
ENSG00000124203
ENSG00000269404
ENSG00000170323
ENSG00000169903
ENSG00000115718
ENSG00000122223
ENSG00000254505
ENSG00000137841
ENSG00000115607
ENSG00000183918
ENSG00000254901
ENSG00000141873
ENSG00000163126
ENSG00000213977
ENSG00000143297
ENSG00000204659
ENSG00000060566
ENSG00000017427
ENSG00000224982
ENSG00000162747
ENSG00000113600
ENSG00000145692
ENSG00000112214
ENSG00000131477
ENSG00000197859
ENSG00000163600
ENSG00000159884
ENSG00000100365
ENSG00000072818
ENSG00000204161
ENSG00000140107
ENSG00000141505
ENSG00000185105
ENSG00000185905
ENSG00000138115
ENSG00000167850
ENSG00000261701
ENSG00000198734
ENSG00000111775
ENSG00000188389
ENSG00000111729
ENSG00000130649
ENSG00000104951
ENSG00000099937
ENSG00000025708
ENSG00000185885
ENSG00000196998
ENSG00000172673
ENSG00000110536
ENSG00000132855
ENSG00000258947
ENSG00000130813
ENSG00000103148
ENSG00000118804
ENSG00000168961
ENSG00000136881
ENSG00000229314
ENSG00000148702
ENSG00000130810
ENSG00000163599
ENSG00000109625
ENSG00000170909
ENSG00000184060
ENSG00000131097
ENSG00000160783
ENSG00000255833
ENSG00000124253
ENSG00000158578
ENSG00000175003
ENSG00000164236
ENSG00000132622
ENSG00000001630
ENSG00000205358
ENSG00000258429
ENSG00000108405
ENSG00000258659
ENSG00000100336
ENSG00000187942
ENSG00000180828
ENSG00000150681
ENSG00000175463
ENSG00000149131
ENSG00000122188
ENSG00000244165
ENSG00000151948
ENSG00000196126
ENSG00000198523
ENSG00000118520
ENSG00000138075
ENSG00000232434
ENSG00000104043
ENSG00000160791
ENSG00000111713
ENSG00000118004
ENSG00000176563
ENSG00000165828
ENSG00000158481
ENSG00000124256
ENSG00000007933
ENSG00000198099
ENSG00000167711
ENSG00000173762
ENSG00000213088
ENSG00000188783
ENSG00000167965
ENSG00000071246
ENSG00000185013
ENSG00000171759
ENSG00000125551
ENSG00000166183
ENSG00000148826
ENSG00000172426
ENSG00000110448
ENSG00000183813
ENSG00000178772
ENSG00000005421
ENSG00000143185
ENSG00000183248
ENSG00000206432
ENSG00000143811
ENSG00000148842
ENSG00000133063
ENSG00000072694
ENSG00000137204
ENSG00000187758
ENSG00000150337
ENSG00000182566
ENSG00000213123
ENSG00000176435
ENSG00000138109
ENSG00000204257
ENSG00000111796
ENSG00000125910
ENSG00000181036
ENSG00000270898
ENSG00000242110
ENSG00000102755
ENSG00000167930
ENSG00000164707
ENSG00000163815
ENSG00000156381
ENSG00000176472
ENSG00000101076
ENSG00000105369
ENSG00000163736
ENSG00000086848
ENSG00000197249
ENSG00000161640
ENSG00000137101
ENSG00000205364
ENSG00000164035
ENSG00000026751
ENSG00000150637
ENSG00000088926
ENSG00000228278
ENSG00000147138
ENSG00000110801
ENSG00000188859
ENSG00000029559
ENSG00000243279
ENSG00000068831
ENSG00000092098
ENSG00000155011
ENSG00000189233
ENSG00000100652
ENSG00000175084
ENSG00000179044
ENSG00000144852
ENSG00000172955
ENSG00000110887
ENSG00000179921
ENSG00000266964
ENSG00000130313
ENSG00000142484
ENSG00000149124
ENSG00000160856
ENSG00000241635
ENSG00000154133
ENSG00000134121
ENSG00000134389
ENSG00000187122
ENSG00000178175
ENSG00000100557
ENSG00000179564
ENSG00000152082
ENSG00000168509
ENSG00000163239
ENSG00000064201
ENSG00000221869
ENSG00000155659
ENSG00000164867
ENSG00000100385
ENSG00000088882
ENSG00000127831
ENSG00000085872
ENSG00000179761
ENSG00000130382
ENSG00000164776
ENSG00000158488
ENSG00000155962
ENSG00000134899
ENSG00000025423
ENSG00000104938
ENSG00000116882
ENSG00000129538
ENSG00000168062
ENSG00000101162
ENSG00000204131
ENSG00000099834
ENSG00000164300
ENSG00000160282
ENSG00000230124
ENSG00000015285
ENSG00000179271
ENSG00000167077
ENSG00000122679
ENSG00000106258
ENSG00000179639
ENSG00000120913
ENSG00000100453
ENSG00000161654
ENSG00000169896
ENSG00000257704
ENSG00000035720
ENSG00000177272
ENSG00000171657
ENSG00000049768
ENSG00000036473
ENSG00000089041
ENSG00000105383
ENSG00000217930
ENSG00000152128
ENSG00000100387
ENSG00000163041
ENSG00000213512
ENSG00000214827
ENSG00000159640
ENSG00000214300
ENSG00000139914
ENSG00000185507
ENSG00000176894
ENSG00000101336
ENSG00000260456
ENSG00000159958
ENSG00000127083
ENSG00000103254
ENSG00000151224
ENSG00000149564
ENSG00000110169
ENSG00000169313
ENSG00000118946
ENSG00000166523
ENSG00000250799
ENSG00000147570
ENSG00000110243
ENSG00000132465
ENSG00000182196
ENSG00000184047
ENSG00000185739
ENSG00000144035
ENSG00000137265
ENSG00000111752
ENSG00000110446
ENSG00000076944
ENSG00000232629
ENSG00000134245
ENSG00000160113
ENSG00000188290
ENSG00000125245
ENSG00000104823
ENSG00000099769
ENSG00000163131
ENSG00000176919
ENSG00000149742
ENSG00000179943
ENSG00000110244
ENSG00000093072
ENSG00000125534
ENSG00000255974
ENSG00000154025
ENSG00000197766
ENSG00000187193
ENSG00000166856
ENSG00000167984
ENSG00000187474
ENSG00000198502
ENSG00000121410
ENSG00000183971
ENSG00000140488
ENSG00000153283
ENSG00000174944
ENSG00000182324
ENSG00000172322
ENSG00000124019
ENSG00000213337
ENSG00000102032
ENSG00000213920
ENSG00000075884
ENSG00000015520
ENSG00000206503
ENSG00000167895
ENSG00000109906
ENSG00000100197
ENSG00000187642
ENSG00000243716
ENSG00000122481
ENSG00000113492
ENSG00000136286
ENSG00000139547
ENSG00000204653
ENSG00000105640
ENSG00000099977
ENSG00000171747
ENSG00000213221
ENSG00000139180
ENSG00000129467
ENSG00000125449
ENSG00000251322
ENSG00000185561
ENSG00000104967
ENSG00000198417
ENSG00000160213
ENSG00000172497
ENSG00000162298
ENSG00000074276
ENSG00000172482
ENSG00000107140
ENSG00000256162
ENSG00000110852
ENSG00000161847
ENSG00000182156
ENSG00000232653
ENSG00000118514
ENSG00000243749
ENSG00000028277
ENSG00000180432
ENSG00000104814
ENSG00000213465
ENSG00000099797
ENSG00000149016
ENSG00000175189
ENSG00000164849
ENSG00000172216
ENSG00000189420
ENSG00000005844
ENSG00000185527
ENSG00000186907
ENSG00000243955
ENSG00000106948
ENSG00000121797
ENSG00000110011
ENSG00000187595
ENSG00000185985
ENSG00000165269
ENSG00000173578
ENSG00000161921
ENSG00000251493
ENSG00000135838
ENSG00000130479
ENSG00000182578
ENSG00000129965
ENSG00000009724
ENSG00000185379
ENSG00000142405
ENSG00000140093
ENSG00000136371
ENSG00000130522
ENSG00000183281
ENSG00000117594
ENSG00000134419
ENSG00000261740
ENSG00000160801
ENSG00000091106
ENSG00000161929
ENSG00000169733
ENSG00000130748
ENSG00000167874
ENSG00000131187
ENSG00000204103
ENSG00000167363
ENSG00000185291
ENSG00000106327
ENSG00000139626
ENSG00000179776
ENSG00000180525
ENSG00000172366
ENSG00000188493
ENSG00000015413
ENSG00000170099
ENSG00000188257
ENSG00000235387
ENSG00000100302
ENSG00000089692
ENSG00000163564
ENSG00000139572
ENSG00000241837
ENSG00000136573
ENSG00000126231
ENSG00000198353
ENSG00000170509
ENSG00000186654
ENSG00000120054
ENSG00000197405
ENSG00000169627
ENSG00000140368
ENSG00000156298
ENSG00000173597
ENSG00000243449
ENSG00000027869
ENSG00000085514
ENSG00000161031
ENSG00000131188
ENSG00000185028
ENSG00000196620
ENSG00000180549
ENSG00000100368
ENSG00000108823
ENSG00000149633
ENSG00000106927
ENSG00000162482
ENSG00000100288
ENSG00000158716
ENSG00000151062
ENSG00000163618
ENSG00000142583
ENSG00000241697
ENSG00000100276
ENSG00000160999
ENSG00000170684
ENSG00000145936
ENSG00000167701
ENSG00000005471
ENSG00000225556
ENSG00000178531
ENSG00000184489
ENSG00000128283
ENSG00000167210
ENSG00000101197
ENSG00000170075
ENSG00000175264
ENSG00000117984
ENSG00000172215
ENSG00000116396
ENSG00000171476
ENSG00000122694
ENSG00000102934

## Sheet: down.gene.GO.term
Category	Term	PValue	Genes	Benjamini
GOTERM_BP_DIRECT	GO:0006260~DNA replication	0.000104776	ENSG00000170312, ENSG00000136492, ENSG00000138346, ENSG00000092853, ENSG00000097046, ENSG00000125885	0.0373213
GOTERM_BP_DIRECT	GO:0034501~protein localization to kinetochore	0.000400693	ENSG00000170312, ENSG00000137812, ENSG00000112742	0.0701578
GOTERM_BP_DIRECT	GO:0051301~cell division	0.000641573	ENSG00000170312, ENSG00000118193, ENSG00000137812, ENSG00000138182, ENSG00000097046, ENSG00000119969, ENSG00000186871	0.0747166
GOTERM_BP_DIRECT	GO:0006281~DNA repair	0.000715299	ENSG00000170312, ENSG00000111358, ENSG00000196584, ENSG00000051341, ENSG00000144554, ENSG00000092853	0.0628731
GOTERM_BP_DIRECT	GO:0000732~strand displacement	0.00280538	ENSG00000136492, ENSG00000196584, ENSG00000138346	0.184503
GOTERM_BP_DIRECT	GO:0000731~DNA synthesis involved in DNA repair	0.00504727	ENSG00000136492, ENSG00000196584, ENSG00000138346	0.263711
GOTERM_BP_DIRECT	GO:0018105~peptidyl-serine phosphorylation	0.00646465	ENSG00000170312, ENSG00000092853, ENSG00000097046, ENSG00000112742	0.28561
GOTERM_BP_DIRECT	GO:0007067~mitotic nuclear division	0.00673881	ENSG00000170312, ENSG00000137812, ENSG00000138182, ENSG00000119969, ENSG00000186871	0.264208
GOTERM_BP_DIRECT	GO:0036297~interstrand cross-link repair	0.00970958	ENSG00000144554, ENSG00000187790, ENSG00000181544	0.325331
GOTERM_BP_DIRECT	GO:0033108~mitochondrial respiratory chain complex assembly	0.0150956	ENSG00000108064, ENSG00000148950	0.424289
GOTERM_BP_DIRECT	GO:0006302~double-strand break repair	0.0171397	ENSG00000136492, ENSG00000051341, ENSG00000171320	0.434765
GOTERM_BP_DIRECT	GO:0000724~double-strand break repair via homologous recombination	0.0212533	ENSG00000196584, ENSG00000051341, ENSG00000125885	0.477873
GOTERM_BP_DIRECT	GO:0006974~cellular response to DNA damage stimulus	0.0252432	ENSG00000051341, ENSG00000049167, ENSG00000204520, ENSG00000125885	0.510278
GOTERM_BP_DIRECT	GO:0000082~G1/S transition of mitotic cell cycle	0.0384174	ENSG00000170312, ENSG00000097046, ENSG00000125885	0.637868
GOTERM_BP_DIRECT	GO:0007062~sister chromatid cohesion	0.0391034	ENSG00000137812, ENSG00000102384, ENSG00000186871	0.619132
GOTERM_BP_DIRECT	GO:0008299~isoprenoid biosynthetic process	0.0417068	ENSG00000113161, ENSG00000112972	0.619596
GOTERM_BP_DIRECT	GO:0006334~nucleosome assembly	0.0506965	ENSG00000168298, ENSG00000197903, ENSG00000124635	0.670745
GOTERM_BP_DIRECT	GO:0008284~positive regulation of cell proliferation	0.0526268	ENSG00000118193, ENSG00000138182, ENSG00000097046, ENSG00000112742, ENSG00000198901	0.663869
GOTERM_BP_DIRECT	GO:0006261~DNA-dependent DNA replication	0.0533065	ENSG00000051341, ENSG00000108064	0.648865
GOTERM_BP_DIRECT	GO:0010165~response to X-ray	0.0647685	ENSG00000196584, ENSG00000049167	0.703392
GOTERM_BP_DIRECT	GO:0002227~innate immune response in mucosa	0.0732756	ENSG00000197903, ENSG00000124635	0.73164
GOTERM_BP_DIRECT	GO:0000077~DNA damage checkpoint	0.0872858	ENSG00000136492, ENSG00000092853	0.778423
GOTERM_BP_DIRECT	GO:0010332~response to gamma radiation	0.0900628	ENSG00000196584, ENSG00000144554	0.774528

## Sheet: down.gene
ENSG00000247595
ENSG00000141965
ENSG00000085231
ENSG00000213793
ENSG00000083312
ENSG00000102384
ENSG00000128534
ENSG00000251287
ENSG00000037749
ENSG00000111358
ENSG00000092140
ENSG00000196584
ENSG00000166153
ENSG00000051341
ENSG00000118193
ENSG00000126787
ENSG00000197045
ENSG00000181544
ENSG00000040199
ENSG00000138346
ENSG00000186908
ENSG00000269028
ENSG00000049167
ENSG00000255823
ENSG00000197903
ENSG00000170312
ENSG00000187790
ENSG00000152056
ENSG00000186871
ENSG00000137812
ENSG00000198901
ENSG00000255423
ENSG00000108064
ENSG00000166004
ENSG00000125885
ENSG00000119969
ENSG00000205670
ENSG00000005700
ENSG00000144554
ENSG00000092853
ENSG00000170946
ENSG00000136492
ENSG00000122483
ENSG00000138658
ENSG00000138182
ENSG00000112742
ENSG00000164211
ENSG00000259330
ENSG00000113161
ENSG00000168298
ENSG00000097046
ENSG00000112972
ENSG00000138780
ENSG00000024526
ENSG00000135976
ENSG00000139354
ENSG00000162994
ENSG00000228439
ENSG00000124635
ENSG00000171320
ENSG00000198780
ENSG00000148950
ENSG00000174501
ENSG00000147166
ENSG00000168116
ENSG00000128791
ENSG00000156787
ENSG00000204520
ENSG00000115295
ENSG00000075223
