# Supplementary material for: Evaluating cell lines as models for metastatic breast cancer through integrative analysis of genomic data
Source: Nat Commun. 2019 May 15;10:2138. doi: 10.1038/s41467-019-10148-6 (PMC6520398; doi:10.1038/s41467-019-10148-6)
Supplement: Supplementary file 8 — Supplementary Data 5 [file 41467_2019_10148_MOESM8_ESM.xls]

## Sheet: non.Basal
# FDR reported here have been -log10 transformed
gene.set	FDR-organoids-vs-MET500	FDR-organoids-vs-CCLE
HALLMARK_TNFA_SIGNALING_VIA_NFKB	1.8705	3.68839
HALLMARK_HYPOXIA	5.75331	6.76948
HALLMARK_CHOLESTEROL_HOMEOSTASIS	3.1339	0.392455
HALLMARK_MITOTIC_SPINDLE	4.11218	4.87067
HALLMARK_WNT_BETA_CATENIN_SIGNALING	1.0841	1.59387
HALLMARK_TGF_BETA_SIGNALING	4.54664	3.42451
HALLMARK_IL6_JAK_STAT3_SIGNALING	7.13918	8.6608
HALLMARK_DNA_REPAIR	5.87985	4.62651
HALLMARK_G2M_CHECKPOINT	3.53262	8.6608
HALLMARK_APOPTOSIS	6.70764	7.45364
HALLMARK_NOTCH_SIGNALING	1.46495	0.422625
HALLMARK_ADIPOGENESIS	6.04759	7.7289
HALLMARK_ESTROGEN_RESPONSE_EARLY	0.249755	0.147175
HALLMARK_ESTROGEN_RESPONSE_LATE	1.18855	0.00450006
HALLMARK_ANDROGEN_RESPONSE	4.44997	0.150218
HALLMARK_MYOGENESIS	7.14259	8.9428
HALLMARK_PROTEIN_SECRETION	7.14259	2.80398
HALLMARK_INTERFERON_ALPHA_RESPONSE	5.86073	8.87452
HALLMARK_INTERFERON_GAMMA_RESPONSE	6.86548	8.86816
HALLMARK_APICAL_JUNCTION	3.33045	6.03979
HALLMARK_APICAL_SURFACE	0.900192	4.11972
HALLMARK_HEDGEHOG_SIGNALING	5.10202	6.53095
HALLMARK_COMPLEMENT	7.14259	9.49223
HALLMARK_UNFOLDED_PROTEIN_RESPONSE	0.0241388	5.54534
HALLMARK_PI3K_AKT_MTOR_SIGNALING	0.595626	0.490762
HALLMARK_MTORC1_SIGNALING	0.984499	3.56637
HALLMARK_E2F_TARGETS	2.26978	8.45527
HALLMARK_MYC_TARGETS_V1	0.906957	6.90522
HALLMARK_MYC_TARGETS_V2	0.859558	7.832
HALLMARK_EPITHELIAL_MESENCHYMAL_TRANSITION	6.98548	7.52485
HALLMARK_INFLAMMATORY_RESPONSE	5.89762	7.30823
HALLMARK_XENOBIOTIC_METABOLISM	7.14259	8.45527
HALLMARK_FATTY_ACID_METABOLISM	0.852871	0.279841
HALLMARK_OXIDATIVE_PHOSPHORYLATION	5.47568	1.83096
HALLMARK_GLYCOLYSIS	0.0675712	1.14109
HALLMARK_REACTIVE_OXIGEN_SPECIES_PATHWAY	7.14259	6.91454
HALLMARK_P53_PATHWAY	0.595626	0.392455
HALLMARK_UV_RESPONSE_UP	5.12261	1.05156
HALLMARK_UV_RESPONSE_DN	3.48077	6.72741
HALLMARK_ANGIOGENESIS	7.14259	8.6608
HALLMARK_HEME_METABOLISM	4.39151	5.09437
HALLMARK_COAGULATION	7.14259	9.47529
HALLMARK_IL2_STAT5_SIGNALING	6.86548	7.44703
HALLMARK_BILE_ACID_METABOLISM	1.39075	5.7556
HALLMARK_PEROXISOME	0.142649	1.30157
HALLMARK_ALLOGRAFT_REJECTION	7.14259	9.49223
HALLMARK_SPERMATOGENESIS	4.54664	5.76721
HALLMARK_KRAS_SIGNALING_UP	7.14259	8.9428
HALLMARK_KRAS_SIGNALING_DN	1.38141	3.09582
HALLMARK_PANCREAS_BETA_CELLS	3.24752	1.57525

## Sheet: Basal
# FDR reported here have been -log10 transformed
gene.set	FDR-organoids-vs-MET500	FDR-organoids-vs-CCLE
HALLMARK_TNFA_SIGNALING_VIA_NFKB	0.944185	0.0854544
HALLMARK_HYPOXIA	3.78288	2.1241
HALLMARK_CHOLESTEROL_HOMEOSTASIS	1.12086	0.224487
HALLMARK_MITOTIC_SPINDLE	2.56481	4.24855
HALLMARK_WNT_BETA_CATENIN_SIGNALING	0.0497266	2.7432
HALLMARK_TGF_BETA_SIGNALING	2.05772	1.55984
HALLMARK_IL6_JAK_STAT3_SIGNALING	3.78288	3.16373
HALLMARK_DNA_REPAIR	5.1676	2.34571
HALLMARK_G2M_CHECKPOINT	3.07637	6.23278
HALLMARK_APOPTOSIS	3.52761	2.06314
HALLMARK_NOTCH_SIGNALING	0.424992	1.27544
HALLMARK_ADIPOGENESIS	4.18339	4.66103
HALLMARK_ESTROGEN_RESPONSE_EARLY	0.776612	1.75591
HALLMARK_ESTROGEN_RESPONSE_LATE	0.986535	2.71454
HALLMARK_ANDROGEN_RESPONSE	4.06529	0.0981955
HALLMARK_MYOGENESIS	5.29253	5.87565
HALLMARK_PROTEIN_SECRETION	4.71068	2.95132
HALLMARK_INTERFERON_ALPHA_RESPONSE	3.18238	2.79999
HALLMARK_INTERFERON_GAMMA_RESPONSE	3.52761	3.1359
HALLMARK_APICAL_JUNCTION	1.62096	1.63028
HALLMARK_APICAL_SURFACE	1.90356	3.37789
HALLMARK_HEDGEHOG_SIGNALING	3.42705	5.79707
HALLMARK_COMPLEMENT	4.91232	6.34103
HALLMARK_UNFOLDED_PROTEIN_RESPONSE	2.56481	2.95132
HALLMARK_PI3K_AKT_MTOR_SIGNALING	0.365053	3.34995
HALLMARK_MTORC1_SIGNALING	0.341295	1.55984
HALLMARK_E2F_TARGETS	2.39529	5.79707
HALLMARK_MYC_TARGETS_V1	1.03006	1.73584
HALLMARK_MYC_TARGETS_V2	2.22132	0.329621
HALLMARK_EPITHELIAL_MESENCHYMAL_TRANSITION	5.29253	1.20491
HALLMARK_INFLAMMATORY_RESPONSE	2.85771	2.7432
HALLMARK_XENOBIOTIC_METABOLISM	4.18339	3.40474
HALLMARK_FATTY_ACID_METABOLISM	0.863077	0.0427551
HALLMARK_OXIDATIVE_PHOSPHORYLATION	5.29253	4.21501
HALLMARK_GLYCOLYSIS	1.75816	1.29863
HALLMARK_REACTIVE_OXIGEN_SPECIES_PATHWAY	5.29253	6.23278
HALLMARK_P53_PATHWAY	0.327385	1.46102
HALLMARK_UV_RESPONSE_UP	3.42705	1.68255
HALLMARK_UV_RESPONSE_DN	1.03006	0.0132844
HALLMARK_ANGIOGENESIS	5.29253	4.24855
HALLMARK_HEME_METABOLISM	4.06529	1.27544
HALLMARK_COAGULATION	5.29253	6.34103
HALLMARK_IL2_STAT5_SIGNALING	4.18339	2.9585
HALLMARK_BILE_ACID_METABOLISM	0.651607	2.92258
HALLMARK_PEROXISOME	0.327385	1.47952
HALLMARK_ALLOGRAFT_REJECTION	5.1676	5.87565
HALLMARK_SPERMATOGENESIS	0.903059	1.28178
HALLMARK_KRAS_SIGNALING_UP	5.1676	6.89047
HALLMARK_KRAS_SIGNALING_DN	2.47895	5.23578
HALLMARK_PANCREAS_BETA_CELLS	1.3568	0.041905
