# Supplementary material for: Evaluating cell lines as models for metastatic breast cancer through integrative analysis of genomic data
Source: Nat Commun. 2019 May 15;10:2138. doi: 10.1038/s41467-019-10148-6 (PMC6520398; doi:10.1038/s41467-019-10148-6)
Supplement: Supplementary file 9 — Supplementary Data 6 [file 41467_2019_10148_MOESM9_ESM.xls]

## Sheet: MET500
Table for MET500 cohorts
number.of.Breast.Invasice.Ducta.Carcinoma.Cohorts	72
number.of.Breast.Invasice.Ducta.Carcinoma Cohorts profiled by exome sequencing	72
number.of.Breast.Invasice.Ducta.Carcinoma Cohorts profiled by RNASeq (polyA)	52	cohort MO_1031 has two RNASeq runs
number.of.Breast.Invasice.Ducta.Carcinoma Cohorts profiled by RNASeq (Hybrid Selection)	71	each cohort has only one RNASeq run
Table for RNASeq (polyA) samples (total number: 53)
biopsy.site	number.of.samples
BONE	1
BRAIN	2
BREAST	1
CHEST_WALL	3
LIVER	27
LUNG	1
LYMPH_NODE	9
PERITONEAL_FLUID	1
PSOAS_MUSCLE	1
SKIN	1
SKIN_PUNCH	3
STERNAL_MASS	2
SUBCUTANEOUS_CHEST_WALL	1
PAM50.subtype	number.of.samples
LuminaA	6
LuminaB	20
Her2-enriched	11
Basal	15
Normal	1

## Sheet: microarray
#Table for microarray dataset (total number of samples:103)
biopsy.site	number.of.samples
BONE	25
BRAIN	22
LIVER	9
LUNG	20
LYMPH_NODE	3
unknown	23
SUBCUTANEOUS	1
PAM50.subtype	number.of.samples
LuminaA	19
LuminaB	40
Her2-enriched	20
Basal	23
Normal	1

## Sheet: metastatic-MDAMB231
GEO sample.id
GSM49955
GSM49956
GSM49957
GSM50017
GSM50018
GSM50019
GSM50020
GSM50021
GSM50022

## Sheet: organoids
#Table for organoids dataset (total number of samples:31)
PAM50.subtype	number.of.samples
LuminaA	5
LuminaB	6
Her2-enriched	5
Basal	10
Normal	5
