# Supplementary material for: Evaluating cell lines as models for metastatic breast cancer through integrative analysis of genomic data
Source: Nat Commun. 2019 May 15;10:2138. doi: 10.1038/s41467-019-10148-6 (PMC6520398; doi:10.1038/s41467-019-10148-6)
Supplement: Supplementary file 11 — Source Data [file 41467_2019_10148_MOESM11_ESM.xls]

## Sheet: Fig2a
	MO_1516	MO_1521	MO_1323	MO_1318	MO_1384	MO_1317	MO_1247	MO_1237	MO_1090	MO_1107	MO_1534	MO_1051	MO_1335	MO_1269	MO_1178	MO_1271	MO_1266	MO_1444	MO_1533	MO_1355	MO_1527	MO_1065	MO_1330	MO_1399	MO_1503	MO_1188	TP_2025	MO_1213	MO_1288	MO_1418	MO_1289	MO_1537	MO_1126	MO_1562	MO_1359	MO_1301	TP_2141	MO_1159	MO_1528	MO_1474	MO_1287	TP_2118	MO_1386	MO_1415	MO_1320	MO_1495	MO_1298	MO_1324	MO_1427
ESR1	1	0	0	0	0	0	0	0	0	0	0	0	0	0	0	0	0	1	0	1	0	0	0	0	0	0	0	0	0	0	0	0	0	0	0	0	0	0	0	0	0	0	0	0	0	0	0	0	0
TEK	0	0	0	0	0	0	0	0	0	0	1	0	1	0	1	1	0	0	1	0	0	0	0	0	0	0	0	0	0	0	0	0	0	0	0	0	0	0	0	0	0	0	0	0	0	0	0	0	0
UBR5	0	0	0	0	0	0	0	0	0	0	0	0	0	0	1	1	1	1	1	0	0	0	0	1	0	0	0	0	0	0	0	0	0	0	0	0	0	0	0	0	0	0	0	0	0	0	0	0	0
CAMKK2	1	1	0	0	0	0	0	0	0	0	0	0	0	0	1	0	0	0	0	0	0	1	0	0	0	0	0	0	0	0	0	0	0	0	0	0	0	0	0	0	0	0	0	0	0	0	0	1	1
JAK1	0	0	0	0	0	0	0	0	0	0	0	0	0	0	1	1	0	1	1	0	0	0	0	0	0	0	0	0	0	0	0	0	0	0	0	0	0	0	0	0	0	0	0	0	0	1	1	0	0
GNAS	0	0	0	0	0	0	0	0	0	0	0	0	0	1	0	1	0	1	1	0	0	0	0	0	0	0	0	0	0	0	0	0	0	0	0	0	0	0	0	0	0	0	0	0	0	0	0	0	0
PIKFYVE	0	0	0	0	0	0	0	0	0	0	0	0	0	0	0	0	1	1	0	0	0	0	0	0	0	0	0	1	0	0	0	0	0	0	0	0	0	0	0	0	0	0	0	0	0	0	0	0	0
FFAR2	0	0	0	0	0	0	0	0	0	0	0	0	0	0	0	0	0	1	1	0	0	0	0	1	0	0	0	0	0	0	0	0	0	0	0	0	0	0	0	0	0	0	0	0	0	0	0	0	0
RNF213	0	0	0	0	0	0	0	0	0	0	0	0	0	0	0	0	1	0	0	1	0	0	0	0	0	0	0	1	1	0	0	0	0	0	0	0	0	0	0	0	0	0	0	0	0	0	0	0	0
MYBL2	0	0	0	0	0	0	0	0	0	0	0	0	0	0	0	0	0	1	1	0	0	0	1	0	0	0	0	0	0	0	0	0	0	0	0	0	0	0	0	0	0	0	0	0	0	0	0	0	1
KAT6A	0	0	0	0	0	0	0	0	0	0	0	1	0	0	0	0	0	1	0	0	0	0	0	0	0	0	0	0	0	0	0	0	0	0	0	0	0	0	0	0	0	0	0	0	0	0	0	0	0
MAP4K4	0	0	0	0	0	0	0	0	0	0	0	1	0	0	0	0	0	1	1	0	0	0	0	0	0	0	0	0	0	0	0	0	0	0	0	0	0	0	0	0	0	0	0	0	0	0	1	0	0
FMO4	0	0	0	0	0	0	0	0	0	0	0	0	0	0	0	1	0	0	1	0	0	0	1	0	1	0	0	0	0	0	0	0	0	0	0	0	0	0	0	0	0	0	0	0	0	0	0	0	0
MCL1	0	0	0	0	0	0	0	0	0	0	0	0	0	0	0	0	1	1	1	0	0	0	0	0	0	0	0	0	0	0	0	0	0	0	0	0	0	0	0	0	0	0	0	0	0	0	0	0	0
CDKN2A	0	0	0	0	0	0	0	0	0	0	0	0	0	0	0	0	0	0	0	0	0	0	0	0	0	0	1	0	0	0	0	0	0	0	0	0	0	0	0	0	0	0	0	0	0	0	1	0	0
NGFR	0	0	0	0	0	0	0	0	0	1	0	0	0	0	0	0	0	1	0	0	0	0	0	0	0	0	0	0	0	0	0	0	0	0	0	0	0	0	0	0	0	0	0	0	0	0	0	0	0
CPAMD8	0	0	0	0	0	0	0	0	0	0	0	0	0	0	0	0	0	0	0	0	0	0	1	0	0	0	0	0	0	0	0	0	0	0	0	0	0	0	0	0	0	0	0	0	0	0	0	0	0
ALK	0	0	0	0	0	0	0	0	0	0	0	1	0	0	0	1	0	1	0	0	0	0	1	0	0	0	0	0	0	0	0	0	0	0	0	0	0	0	0	0	0	0	0	0	0	0	0	0	0
FER	0	0	0	0	0	0	0	0	0	0	0	0	0	0	0	0	0	1	0	0	0	0	1	0	0	0	1	0	0	0	0	0	0	0	0	0	0	0	0	0	0	0	0	0	0	0	1	0	0
ADAMTS20	0	0	0	0	0	0	0	0	0	0	0	0	0	0	0	1	0	0	0	0	0	0	0	0	0	1	0	0	0	0	0	0	0	0	0	0	0	0	0	0	0	0	0	0	0	0	0	0	0
NUP133	0	0	0	0	0	0	0	0	0	0	0	0	0	0	0	0	1	0	0	0	0	1	0	1	0	0	0	0	0	0	0	0	0	0	0	0	0	0	0	0	0	0	0	0	0	0	0	0	0
RIMS2	0	0	0	0	0	0	0	0	0	0	0	0	0	1	1	1	0	1	0	0	0	0	0	0	0	0	0	0	0	0	0	0	0	0	0	0	0	0	0	0	0	0	0	0	0	0	0	0	0
RB1	0	0	0	0	0	0	0	0	0	0	0	0	0	0	0	0	0	0	0	0	0	0	0	0	0	0	0	0	0	0	0	0	0	0	1	1	1	0	0	0	0	0	0	0	0	0	0	0	0
PTCH1	0	0	0	0	0	0	0	0	0	0	0	0	0	0	0	0	1	1	0	0	0	0	0	0	0	0	0	0	0	0	0	0	0	0	1	0	0	0	0	0	0	0	0	0	0	1	0	0	0
ATR	0	0	0	0	0	0	0	0	0	0	1	0	0	1	0	1	0	0	0	0	0	0	0	0	0	0	0	0	0	0	0	0	0	0	0	0	0	0	0	0	1	0	0	0	0	0	0	0	0
KSR1	0	0	0	0	0	0	0	0	0	0	0	0	0	1	0	0	0	0	1	0	0	0	0	1	0	0	0	0	0	0	0	0	0	0	0	0	0	0	0	0	0	0	0	0	0	0	0	0	0
CUBN	0	0	0	0	0	0	1	0	0	0	1	1	1	1	0	1	1	1	0	0	1	0	0	0	0	0	0	0	0	0	0	0	0	0	0	0	0	0	0	0	0	0	0	0	0	0	0	0	0
PTEN	0	0	0	0	0	0	0	0	0	0	0	0	0	0	0	0	0	1	1	0	0	0	0	1	1	1	1	0	0	0	0	0	1	1	0	0	0	0	0	0	0	0	0	0	0	0	0	0	0
BIRC6	0	0	0	1	0	0	0	0	0	0	0	0	0	0	0	0	0	0	1	1	0	1	1	0	0	0	0	0	0	0	0	0	1	0	0	0	0	0	0	0	0	0	0	0	0	1	0	0	0
RBPJ	0	0	0	1	0	0	0	0	0	0	0	0	0	0	0	0	0	0	0	0	0	0	0	0	0	0	0	0	0	0	0	0	0	0	0	0	0	0	0	0	0	0	0	0	0	1	0	0	0
TPR	0	0	0	0	0	0	0	0	1	0	0	0	0	0	0	0	1	1	0	0	0	0	0	0	0	0	0	0	0	0	0	0	0	0	0	0	0	0	0	0	0	0	0	0	0	0	0	0	0
PCDH15	0	0	0	0	0	0	0	0	0	0	0	0	0	0	0	0	0	1	1	0	0	1	0	0	0	0	0	0	0	0	0	0	1	0	0	0	0	0	0	0	0	0	0	0	0	0	0	0	0
MLLT3	0	0	0	0	0	0	0	0	0	0	0	0	0	0	0	1	0	0	0	0	0	0	0	0	0	0	0	0	0	0	0	0	0	0	0	0	0	0	0	0	0	0	0	0	0	0	0	0	0
ACACB	0	0	0	0	0	0	0	0	0	0	0	0	0	0	0	0	0	0	0	1	1	0	0	0	0	0	0	0	0	0	0	0	0	0	0	0	0	0	0	0	0	0	0	0	0	0	0	0	0
PKHD1	0	0	0	0	0	0	0	0	0	0	0	0	0	0	0	0	0	0	0	0	1	0	0	0	1	0	0	0	0	0	0	0	0	0	0	0	0	0	0	0	0	0	0	0	0	0	0	0	1
FLNA	0	0	0	1	1	0	0	0	0	0	0	0	0	0	0	0	0	1	0	0	0	0	0	0	0	0	1	0	0	0	0	0	0	0	0	0	0	0	0	1	0	0	0	0	0	0	0	0	0
NAV3	0	0	0	0	0	0	0	0	0	0	0	0	0	0	0	0	0	0	1	0	0	1	0	0	0	0	0	0	0	0	0	0	0	0	0	0	0	0	0	0	0	0	0	0	0	0	0	0	0
HERC2	0	0	0	0	0	0	0	0	0	0	0	0	0	0	0	1	0	1	1	0	0	1	0	0	0	0	0	0	0	1	0	0	0	0	0	1	0	0	0	0	0	0	0	0	0	0	0	0	0
DNAH8	0	0	0	0	0	0	0	0	0	0	0	0	0	0	1	0	1	0	1	1	0	0	0	1	0	0	0	0	0	0	0	0	0	0	0	0	0	0	0	0	0	0	0	0	0	0	0	0	0
NF1	0	0	0	0	0	0	1	0	0	1	0	0	0	0	0	0	0	0	0	0	0	0	0	0	0	1	1	0	0	0	0	0	0	0	0	0	0	0	0	0	0	0	0	0	0	0	0	0	0
LAMA1	0	0	0	0	0	0	0	0	0	0	1	0	0	0	0	0	0	0	0	0	0	1	1	0	0	0	0	0	0	0	0	0	0	0	1	0	0	0	0	0	0	0	0	0	0	0	0	0	0
TENM1	0	0	0	0	0	0	0	0	0	0	0	1	0	0	0	0	0	0	1	0	0	0	0	1	0	0	0	0	0	0	0	0	0	0	0	0	0	1	0	0	0	0	0	0	0	0	0	0	0
UNC13C	0	0	0	0	1	0	0	0	0	0	0	0	0	0	1	0	0	0	1	0	1	0	0	0	0	0	0	0	0	0	0	0	0	0	0	0	0	0	0	0	0	0	0	0	0	0	0	0	0
NUMA1	0	0	0	0	0	1	0	0	0	0	0	0	0	0	0	0	0	1	0	1	0	0	0	0	0	0	0	0	0	0	0	0	0	0	0	0	0	0	0	0	0	0	0	0	0	0	0	0	0
CLK1	0	0	0	0	0	0	0	0	0	0	0	0	1	0	0	0	0	0	0	0	0	0	0	0	0	0	0	0	0	0	0	0	0	0	0	0	0	0	0	0	0	0	0	0	0	0	0	0	0
FASN	0	0	0	0	0	0	0	0	0	0	0	0	0	0	1	0	0	0	1	0	0	0	0	0	0	1	0	0	0	0	0	0	0	0	0	0	0	1	0	0	0	0	0	0	0	0	0	0	0
MAST4	0	0	0	0	0	0	0	0	0	0	0	0	0	0	0	0	0	1	0	0	1	0	0	0	0	0	0	0	1	0	0	0	0	0	0	0	0	0	0	0	0	0	0	0	0	0	0	0	0
GLI1	0	0	0	0	0	0	0	0	1	1	0	0	0	0	0	1	0	0	0	0	0	0	0	0	0	0	0	0	0	0	0	0	0	0	0	0	0	0	0	0	0	0	0	0	0	0	0	0	0
ARNT	0	0	0	0	0	0	0	0	0	0	0	0	0	0	0	1	0	0	1	1	0	0	0	0	0	0	0	0	0	0	0	0	0	0	0	0	0	0	0	0	0	0	0	0	0	0	0	0	0
ABL1	0	0	0	0	0	0	0	0	0	0	0	0	0	0	0	0	1	1	0	0	0	0	0	0	1	0	0	0	0	0	0	0	0	0	0	0	1	0	0	0	0	0	0	0	0	0	0	0	0
AFDN	0	0	0	0	0	0	0	0	0	0	0	0	0	0	0	1	0	0	0	0	0	0	0	0	0	0	0	0	0	0	0	0	0	0	0	0	0	0	0	0	0	0	0	0	0	0	0	1	0
WNK2	0	0	0	0	0	0	0	0	0	0	0	0	0	0	0	0	0	1	0	1	1	0	0	0	0	0	0	0	0	0	0	0	0	0	0	0	0	0	0	0	0	0	0	0	0	0	0	0	0
ATRX	0	0	0	0	0	0	0	0	0	0	0	0	0	1	0	1	0	1	0	0	0	0	0	0	0	1	0	0	0	0	0	0	0	0	0	0	0	0	0	0	0	0	0	0	0	0	0	0	0
KDM6A	0	0	0	0	0	0	0	0	0	0	0	0	0	0	0	1	0	0	1	0	1	0	1	0	0	0	0	0	0	0	0	0	0	0	0	0	0	0	0	0	0	0	0	0	0	0	0	0	0
SMG1	0	0	0	0	0	0	0	0	0	0	0	0	0	0	0	0	0	1	0	1	0	1	0	0	0	0	0	0	0	1	0	0	0	0	0	0	0	0	0	0	0	0	0	0	0	0	1	0	0
DLC1	0	0	0	0	0	0	0	0	0	0	0	0	0	1	1	0	1	0	0	0	0	0	1	0	0	0	0	0	0	0	0	0	0	0	0	0	0	0	0	0	0	0	0	0	0	0	0	0	0
TNK2	0	0	0	0	0	0	0	0	0	0	0	0	0	0	0	0	1	1	1	0	0	0	0	0	0	0	0	0	1	0	0	0	0	0	0	0	0	0	0	0	0	0	0	0	0	0	0	0	0
ROCK2	0	0	0	0	0	0	0	0	0	0	0	0	0	1	1	1	0	0	1	0	0	0	0	0	0	0	0	0	0	0	0	0	0	0	0	0	0	0	0	0	0	0	0	0	0	0	0	0	0
INSRR	0	0	0	0	0	0	0	0	0	0	0	0	0	0	1	0	0	1	0	0	0	0	1	0	0	0	0	0	1	0	0	0	1	0	0	0	0	0	0	0	0	0	0	0	0	0	0	1	0
AMER1	0	0	0	0	0	0	0	0	0	0	0	0	0	0	0	0	1	1	0	0	0	0	0	0	0	0	0	0	0	0	0	0	0	0	0	0	0	0	0	0	0	0	0	0	0	0	0	0	0
PTPRT	0	0	0	0	0	0	0	0	0	0	1	1	1	0	0	1	0	0	0	0	0	0	0	0	0	0	1	0	0	0	0	0	0	0	0	0	0	0	0	0	0	0	0	0	0	0	0	0	0
PIK3CA	0	0	0	0	0	0	0	0	0	0	1	1	1	1	1	1	1	1	1	1	0	0	0	0	0	0	0	0	0	1	1	1	1	0	0	0	0	0	0	0	0	0	0	0	0	0	0	1	0
KMT2C	0	0	1	0	0	0	0	0	0	0	0	0	0	0	1	1	0	0	1	0	0	0	0	1	0	0	0	0	0	0	0	0	0	0	0	0	0	0	0	0	0	0	0	0	0	0	0	0	0
OBSCN	1	0	0	0	0	0	0	0	0	0	0	1	1	0	1	1	1	1	1	0	0	0	0	0	0	1	1	0	1	0	0	0	0	0	0	0	0	0	0	0	0	0	0	0	1	0	0	0	0
FMN2	0	0	0	0	0	0	0	0	0	0	0	0	0	0	0	1	1	1	1	0	0	0	0	1	0	0	0	0	0	0	0	0	0	0	0	0	0	0	1	0	0	0	0	0	0	0	1	0	0
DST	0	0	0	0	0	0	0	0	0	0	0	0	0	1	0	1	0	0	0	1	0	1	0	1	0	0	0	0	0	0	0	0	0	0	0	0	0	0	0	0	0	0	0	0	0	0	0	0	0
LRP1B	0	0	0	0	0	0	0	0	0	0	0	0	0	0	1	1	0	0	0	0	0	0	0	0	0	0	1	0	1	0	0	0	0	0	0	0	0	0	0	0	0	0	0	0	0	0	0	0	0
CSMD3	0	0	0	0	0	0	0	0	0	0	0	0	0	1	0	0	0	1	1	0	0	1	0	0	0	0	0	0	0	0	0	0	0	0	0	0	0	0	0	0	0	0	0	0	0	1	0	0	0
TP53	0	0	0	0	0	0	0	0	0	1	0	1	1	1	1	1	0	0	0	0	1	1	1	1	1	1	1	1	1	1	1	1	1	1	1	1	1	1	1	1	1	1	1	1	1	1	1	1	1
PRKDC	0	0	0	0	0	0	0	0	0	0	0	0	0	0	0	1	0	1	1	0	0	0	0	0	0	0	0	0	0	0	0	0	0	0	0	0	0	0	0	0	0	0	0	0	0	0	0	0	0
ADGRG4	0	0	0	0	0	0	0	0	0	0	0	0	0	1	0	1	0	0	0	0	0	0	0	0	0	0	0	0	0	0	1	0	0	0	0	0	0	0	0	0	0	0	0	0	1	1	0	0	0
MAP3K1	1	0	0	0	0	0	0	0	0	0	0	0	0	0	0	0	0	0	0	0	0	0	0	0	0	0	0	0	0	0	0	0	0	0	0	0	0	0	0	0	0	0	0	0	0	0	0	0	0
TTN	0	0	0	0	0	0	0	0	0	0	1	1	0	0	1	1	1	1	1	1	1	0	1	0	0	1	0	0	0	0	0	0	0	0	0	0	0	0	0	0	0	0	0	0	0	0	1	1	1
FN1	0	0	0	1	0	0	0	0	0	0	0	0	0	0	0	0	0	1	1	0	0	1	1	0	0	0	0	0	0	0	0	0	0	0	0	0	0	0	0	0	0	0	0	0	0	0	0	0	0
AKAP9	0	0	0	0	0	0	0	0	0	0	0	0	0	0	0	1	0	1	0	0	0	0	0	0	1	0	0	0	0	0	0	0	0	0	0	0	0	0	0	0	0	0	0	0	0	0	0	0	0
[truncated: 50 more columns]

## Sheet: Fig2b,c,d
	MET500	CCLE	CCLE.metastatic	CCLE.non.metastatic
AAK1	0.116	-0.0004	0.01885	-0.0039
AATK	0.064	0.071	0.05075	0.071
ABCA3	0.112	0.0164	0.1267	-0.0043
ABCC3	0.045	0.0619	0.10895	0.0032
ABCC4	-0.0235	0.002	0.05625	0.0002
ABI1	0.1225	0.0593	0.0405	0.0853
ABL1	-0.004	0.053	0.07745	0.0361
ABL2	0.5015	0.3307	0.4219	0.15
ACACA	0.007	-0.1219	-0.10805	-0.0051
ACACB	0.0255	0.0254	0.09985	-0.0007
ACKR3	-0.007	-0.0545	-0.1089	-0.0403
ACOXL	0.0045	-0.0035	-0.0039	-0.0006
ACSL6	0.0045	-0.0071	0.0372	-0.0083
ACVR1	0.0245	-0.0813	-0.08345	-0.0242
ACVR1B	0.0205	0.0091	0.1029	0.0009
ACVR1C	0.0245	-0.0813	-0.08345	-0.0242
ACVR2A	0.0125	-0.0813	-0.1491	-0.02
ACVR2B	-0.033	-0.0384	0.0035	-0.0465
ACVRL1	0.0205	0.0091	0.1029	0.0009
ADAM10	-0.011	-0.05	0.0258	-0.1617
ADAM12	-0.0305	-0.0341	-0.0129	-0.2021
ADAM17	0.0595	0.0061	0.0284	0.0059
ADAM18	0.0225	-0.0077	-0.1195	0.0007
ADAM22	0.1335	0.0603	0.1262	0.0506
ADAM28	-0.0855	-0.446	-0.55525	-0.349
ADAM29	-0.0355	-0.0324	-0.0493	-0.0111
ADAM32	0.015	-0.0125	-0.1341	0.0007
ADAMTS18	-0.0135	0.0028	0.0072	0.0028
ADAMTS19	0.0045	0.0016	0.08305	-0.0071
ADAMTS2	0.119	0.0835	0.1518	0.0524
ADAMTS20	0.0305	0.0036	0.07655	-0.0104
ADAMTSL3	0.014	-0.0099	0.02135	-0.0153
ADARB2	0.192	0.0742	0.0731	0.1284
ADCK1	-0.0085	0.0008	0.06315	-0.0028
ADCK2	0.0265	0.102	0.12315	0.0867
ADCK5	0.4635	0.6138	0.42565	0.7543
ADGRB1	0.4985	0.5058	0.3885	0.6926
ADGRB3	0.0435	-0.0047	-0.0352	-0.0041
ADGRG4	-0.0425	0.0075	0.0038	0.0079
ADHFE1	0.2845	0.2409	0.1608	0.2696
ADK	-0.001	0.0028	0.1284	-0.049
AFDN	-0.028	-0.0285	-0.0305	-0.0407
AFF1	-0.014	-0.0753	-0.0161	-0.1516
AFF3	0.0285	0.0286	0.04115	0.0247
AFF4	0.0045	0.0016	0.0372	-0.0044
AGAP2	0.0185	0.0399	0.1525	0.0009
AIFM1	-0.049	0.0056	0.0014	0.0089
AIFM3	-0.0115	-0.0425	-0.2567	-0.0253
CRYBG1	0.025	-0.0047	-0.1073	0.0049
AKAP12	0.016	-0.0216	-0.02245	-0.0193
AKAP4	-0.021	0.0048	0.02	0.0021
AKAP6	0.023	0.0719	0.14315	0.0045
AKAP9	0.0855	0.0887	0.10735	0.0603
AKT1	0.01	-0.0028	0.09625	-0.0072
AKT2	0.0315	0.0436	0.0633	0.0104
AKT3	0.4355	0.3876	0.3561	0.3876
ALDH7A1	0.009	-0.0044	0.08305	-0.0083
ALK	0.0905	0.0059	0.0084	0.0059
ALPK1	-0.015	-0.0737	-0.0089	-0.1745
ALPK2	-0.043	-0.3302	-0.41685	-0.0208
ALPK3	0.023	-0.0128	-0.0064	-0.0153
ALS2	0.0175	-0.0419	-0.0076	-0.0659
AMER1	-0.03	0.0061	0.00135	0.0075
AMHR2	0.009	0.0091	0.1254	-0.001
AMZ2	0.17	0.1628	0.2736	0.1626
ANAPC5	0.0275	0.0037	0.0642	-0.0007
ANGPTL4	0.0095	-0.021	-0.28585	-0.0025
ANKK1	-0.0535	-0.0593	-0.33915	-0.0201
APAF1	0.0195	-0.001	0.03675	-0.0085
APBB1IP	0.1225	0.0593	0.0405	0.0853
APC	0.0075	-0.0071	0.0562	-0.0083
AR	-0.0545	0.0021	0.00085	0.0048
ARAF	-0.024	0.0034	0.02	-0.0027
ARFGEF1	0.2875	0.2409	0.1608	0.2696
ARHGAP26	0.024	0.0524	0.1119	0.0311
ARHGAP29	0.015	0.013	0.0662	0.0079
ARHGDIB	0.0245	0.0121	0.01905	0.0048
ARHGEF10	-0.0845	-0.4594	-0.56045	-0.3613
ARHGEF12	-0.0575	-0.0593	-0.24095	-0.0201
ARHGEF7	-0.0235	-0.0031	0.0067	0.002
ARID1A	-0.0045	-0.2305	-0.319	-0.1392
ARNT	0.52	0.3289	0.45475	0.1593
ASH2L	-0.008	-0.0245	-0.17795	0.0007
ASPH	0.254	0.1973	0.13215	0.2706
ASPSCR1	0.071	0.042	0.04625	0.0065
ASTN1	0.5115	0.3859	0.4687	0.15
ATF1	0.023	0.0083	0.1029	0.0007
ATF2	0.022	-0.0251	-0.0033	-0.0251
ATIC	0.0135	-0.0403	0.0075	-0.1171
ATM	-0.0505	-0.0482	-0.33915	-0.0167
ATP10A	-0.011	-0.0291	-0.00985	-0.1898
ATP11A	-0.0105	0.0158	0.05625	0.0091
ATP13A5	0.208	0.1362	0.14655	0.1171
ATP8B1	-0.0435	-0.2617	-0.4107	-0.0208
ATR	0.2405	0.1148	0.1154	0.1469
ATRX	-0.0595	0.0058	0.0011	0.0066
AURKA	0.373	0.4746	0.5191	0.4303
AURKB	-0.069	-0.2255	-0.37055	-0.1041
AURKC	0.0265	0.0618	0.0927	0.029
AXIN1	0.077	0.0189	0.12865	-0.0198
AXIN2	0.075	0.0684	0.1175	0.0144
AXL	0.031	0.0436	0.0706	0.0028
B3GALT6	-0.0195	-0.138	-0.27885	-0.0937
BAD	0.008	0.1161	0.13245	0.0504
BAG4	-0.008	0.0014	-0.0286	0.0014
BAG6	0.0795	0.0917	0.0589	0.1019
BAK1	0.077	0.1234	0.0959	0.1449
BAP1	-0.054	-0.2056	-0.3463	-0.0985
BAX	0.013	0.0326	0.069	0.0107
BBC3	0.013	0.0107	0.06085	0.0028
BCAR1	0.004	0.0001	-0.07325	0.0001
BCKDK	0.199	0.0341	0.11625	-0.0168
BCL10	0.01	0.0072	0.01965	0.0072
BCL11A	0.1185	-0.0004	0.01265	-0.0014
BCL11B	0.005	-0.0024	0.09625	-0.0072
BCL2	-0.043	-0.3177	-0.43775	-0.0681
BCL2A1	0.014	-0.0153	0.0001	-0.0527
BCL2L1	0.277	0.3086	0.42115	0.2375
BCL2L11	0.01	-0.0035	-0.0039	-0.0006
BCL2L2	0.0175	0.0015	0.0346	-0.0034
BCL3	0.0315	0.023	0.069	0.0028
BCL6	0.2925	0.1307	0.1334	0.1419
BCL7A	0.0245	0.0042	0.08255	-0.0007
BCL9	0.518	0.3538	0.4903	0.1626
BCR	-0.0315	-0.0084	-0.22345	0.0202
BGLAP	0.518	0.3599	0.4073	0.1939
BID	-0.026	-0.0544	-0.2567	-0.0254
BIK	-0.0135	-0.1743	-0.3656	-0.018
BIRC2	-0.0455	-0.0032	-0.06865	-0.0015
BIRC3	-0.0455	-0.0032	-0.06865	-0.0015
BIRC5	0.1985	0.0925	0.08665	0.0572
BIRC6	0.091	0.0059	0.0032	0.0081
BLK	-0.063	-0.4814	-0.58085	-0.4193
BLM	0.0255	-0.0055	0.0088	-0.0099
BLNK	-0.028	-0.2094	-0.0573	-0.2343
BMF	-0.025	-0.1099	0.0172	-0.2454
BMI1	0.139	0.0547	0.06335	0.1071
BMP2K	-0.0055	-0.0463	-0.02795	-0.1309
BMP4	-0.016	-0.0019	0.03995	-0.0056
BMPR1A	-0.0175	-0.0551	-0.0031	-0.2208
BMPR1B	-0.018	-0.0463	0.02095	-0.0972
BMPR2	0.0175	0.0756	0.1469	0.0243
BMX	-0.02	-0.0206	-0.0163	-0.0153
BNIP3	-0.028	-0.0416	0.00565	-0.2197
BOK	-0.0105	-0.107	-0.0631	-0.107
BRAF	0.0265	0.1687	0.16625	0.1687
BRCA1	0.007	-0.1216	-0.18155	-0.0184
BRCA2	-0.015	-0.0406	-0.046	-0.0095
BRCC3	-0.0255	0.0046	0.00105	0.0049
BRD2	0.0605	0.1234	0.0959	0.1449
BRD3	0.0025	0.0539	0.07745	0.0536
BRD4	0.02	0.0015	-0.01635	0.0067
BRDT	0.007	0.0072	0.04425	0.0066
BRF2	-0.0025	0.0007	-0.0286	0.0007
BRIP1	0.081	0.0925	0.0829	0.1537
BRSK1	0.0235	0.0794	0.1708	0.0394
BRSK2	-0.027	-0.1807	-0.0747	-0.2344
BTG1	0.0195	-0.0071	0.05345	-0.014
BTK	-0.0595	0.0075	0.00795	0.0079
BTRC	-0.028	-0.2105	-0.05455	-0.2477
BUB1	0.0045	-0.0012	0.0115	-0.0006
BUB1B	-0.017	-0.1	0.051	-0.1846
CACNA1F	-0.024	0.0048	0.02	0.0021
CACNB2	0.2275	0.072	0.06335	0.1617
CAD	0.0905	0.0062	0.0084	0.0081
CAMK1	0.0145	0.0034	0.03635	0.0034
CAMK1D	0.2885	0.0476	0.03575	0.1436
CAMK1G	0.505	0.2645	0.3854	0.1575
CAMK2A	0.024	0.0542	0.123	0.0267
CAMK2B	0.1435	0.2174	0.2178	0.2174
CAMK2D	-0.015	-0.0737	-0.0089	-0.1776
CAMK2G	-0.001	0.0028	0.1284	-0.049
CAMK4	0.0075	-0.0083	0.06475	-0.0222
CAMKK1	-0.0525	-0.2405	-0.4262	-0.0199
CAMKK2	0.0245	0.0037	0.0642	-0.0007
CAMKV	-0.054	-0.2067	-0.2746	-0.1929
CARD10	-0.0235	-0.159	-0.2832	-0.1007
CARD11	0.1985	0.2788	0.21205	0.2798
CARD14	0.077	0.0808	0.06755	0.071
CARD9	-0.0025	0.0592	0.07745	0.0589
CARS	-0.023	-0.2051	-0.08615	-0.2461
CASK	-0.024	0.0005	0.0156	-0.0141
CASP1	-0.0455	-0.0395	-0.32335	-0.0032
CASP10	0.025	-0.0419	-0.0076	-0.0659
CASP2	0.0245	0.1105	0.12905	0.0767
CASP3	-0.0265	-0.0258	-0.03715	-0.0004
CASP4	-0.0455	-0.0395	-0.32335	-0.0032
CASP6	-0.018	-0.036	-0.00035	-0.1258
CASP7	-0.0155	-0.1965	-0.00385	-0.2886
CASP8	0.025	-0.0419	-0.0076	-0.0659
CASP9	-0.022	-0.1115	-0.2473	-0.0691
CATSPERB	-0.003	0.0061	0.1083	-0.0056
CBFA2T3	-0.0095	-0.0206	-0.0329	-0.0119
CBFB	-0.0105	-0.003	-0.16475	0.0147
CBL	-0.0575	-0.0395	-0.0765	-0.0201
CCDC170	0.025	-0.0193	-0.0166	-0.0193
CCDC50	0.208	0.1171	0.1184	0.1419
CCDC6	-0.0085	0.0935	0.1331	0.0284
CCL3	-0.005	-0.1113	-0.10875	-0.0228
CCL4	-0.005	-0.1113	-0.10875	-0.0228
CCL5	0	-0.1113	-0.10875	-0.0228
CCNA1	-0.0265	-0.0406	-0.046	-0.0095
CCNA2	-0.0135	-0.057	-0.0089	-0.1189
CCNB1	-0.002	-0.0404	0.0382	-0.1192
CCNB1IP1	0.0255	0.0177	0.06465	0.0015
CCND1	0.201	0.2483	0.35705	0.1762
CCND2	0.0335	0.0459	0.0545	0.0169
CCND3	0.106	0.1414	0.0813	0.1449
CCNE1	0.216	0.1094	0.1134	0.1604
CCNG1	0.026	0.0438	0.1247	0.0028
CCNT1	0.0255	0.0042	0.1029	-0.006
CCR1	-0.047	-0.1846	-0.02395	-0.1901
CCR4	-0.0075	-0.0304	0.0092	-0.0324
CCR5	-0.047	-0.1846	-0.02395	-0.1901
CD160	0.494	0.3289	0.47765	0.1626
CD40	0.296	0.3004	0.405	0.2583
CD40LG	-0.049	0.0075	0.0038	0.0079
CD44	0.033	0.0078	0.04155	0.0078
CD79A	0.0255	0.0436	0.0706	0.0028
CD79B	0.078	0.0925	0.1538	0.0572
CDC25A	-0.054	-0.2067	-0.12545	-0.2067
CDC25C	0.0155	-0.0044	0.03035	-0.0071
CDC34	-0.0105	-0.2766	-0.28585	-0.2856
CDC42	-0.0045	-0.2118	-0.312	-0.0928
CDC42BPA	0.4355	0.3401	0.4049	0.2597
CDC42BPB	0.01	-0.0028	0.09625	-0.0072
CDC42BPG	0.0165	0.0758	0.13245	0.0078
CDC5L	0.127	0.131	0.0813	0.1414
CDC7	0.007	0.0066	0.03205	0.0066
CDC73	0.5235	0.3893	0.5869	0.3463
CDH1	-0.0105	0.0028	-0.07575	0.0147
CDH11	-0.0035	-0.0055	-0.1711	0.0028
CDH2	-0.004	-0.0048	-0.25875	-0.0016
CDH3	-0.0105	0.013	-0.0299	0.0147
CDK1	-0.0085	0.0658	0.1331	0.015
CDK10	-0.0235	-0.0206	-0.0329	-0.0119
CDK11A	-0.0245	-0.2162	-0.3558	-0.0937
CDK11B	-0.0245	-0.1549	-0.3455	-0.0937
CDK12	0.0155	0.0144	0.0125	0.0144
CDK13	0.129	0.173	0.1636	0.2174
CDK14	0.1335	0.0887	0.1262	0.0603
CDK15	0.0175	-0.0389	-0.0076	-0.0581
CDK16	-0.021	0.0034	0.02	-0.0027
CDK17	0.0195	-0.0071	0.0782	-0.0316
CDK18	0.5115	0.4129	0.46405	0.2209
CDK19	0.019	-0.0101	-0.0309	-0.0011
CDK2	0.0245	0.0083	0.09165	-0.001
CDK20	-0.014	0.0046	-0.0358	0.0071
CDK3	0.077	0.0635	0.05205	0.0572
CDK4	0.0185	0.0399	0.1525	0.0009
CDK5	0.0245	0.051	0.12625	0.0125
CDK6	0.0855	0.1006	0.10735	0.0887
CDK7	-0.002	-0.0404	0.0382	-0.1192
CDK8	-0.0235	-0.0271	-0.04205	-0.0095
CDK9	0.0025	0.0141	0.07745	0.0071
CDKL1	-0.001	0.0075	0.1215	-0.0037
CDKL2	-0.0055	-0.0399	-0.02795	-0.0814
CDKL3	0.0045	0.0016	0.05925	-0.0071
CDKL4	0.0315	0.0061	0.06	-0.0015
CDKL5	-0.021	-0.0027	0.01265	-0.0082
CDKN1A	0.077	0.1163	0.0813	0.1414
CDKN1B	0.0205	0.0014	-0.00765	0.0083
CDKN2A	-0.0005	-0.2578	-0.2983	-0.0049
CDKN2B	-0.0005	-0.2578	-0.2983	-0.0049
CDKN2C	0.0195	-0.001	-0.1075	0.0025
CDKN2D	0.011	-0.0082	-0.06735	-0.0009
CDX2	-0.018	-0.0129	-0.08315	-0.0095
CEBPA	0.0315	0.0885	0.1134	0.0436
CFI	-0.015	-0.036	-0.00035	-0.1258
CHD1	0.0015	-0.0083	0.053	-0.0793
CHD5	-0.0255	-0.1549	-0.3455	-0.0937
CHD8	0.0205	0.0045	0.0346	0.0001
CHD9	-0.0035	-0.0098	0.0047	-0.0098
CHEK1	-0.0625	-0.0508	-0.09885	-0.0201
CHEK2	-0.0235	-0.0437	-0.163	-0.018
CHIC2	-0.0055	0.0026	0.00885	0.0026
CHL1	0.0135	-0.0015	0.08195	-0.0306
CHN1	0.022	-0.0273	-0.01765	-0.0251
CHRNA3	0.0255	-0.0166	0.0001	-0.0982
CHRNA5	0.0255	-0.0166	0.0001	-0.0982
CHRNB4	0.0255	-0.0166	0.0001	-0.0982
CHUK	-0.028	-0.2105	-0.05455	-0.2477
CIC	0.031	0.0436	0.0706	0.0028
CIITA	0.199	0.0128	0.0999	-0.016
CIT	0.0275	0.0037	0.0642	-0.0007
CLK1	0.025	-0.0389	-0.0011	-0.0659
CLK2	0.51	0.2554	0.39755	0.1626
CLK3	0.009	-0.0051	0.0024	-0.0527
CLK4	0.071	0.0806	0.1518	0.0524
CLP1	0.0025	0.0758	0.13245	0.0504
CLPTM1	0.0315	0.023	0.069	0.0028
CLPTM1L	0.284	0.2493	0.19685	0.347
CLTC	0.078	0.0684	0.13375	0.0144
CLTCL1	-0.026	-0.0651	-0.2567	-0.0425
CNBP	0.1485	0.0322	0.0274	0.1013
CNTN1	0.0305	0.0009	0.07655	-0.0176
CNTN5	-0.0405	0.0001	-0.05915	0.0348
CNTN6	0.0135	0.0034	0.0979	-0.0074
CNTRL	0.006	0.0141	0.03665	0.0081
COL14A1	0.6485	0.6926	0.59595	0.8327
COL18A1	0.036	0.0083	0.0226	0.0002
COL1A1	0.0445	0.0505	0.0676	0.0032
COL3A1	0.021	-0.0014	-0.00425	0.0011
COL4A3BP	-0.002	-0.0339	0.03745	-0.1131
COPS5	0.2875	0.2409	0.1608	0.2696
COQ8A	0.4355	0.3313	0.4049	0.2597
COQ8B	0.031	0.0107	0.0706	0.0015
COX6C	0.5295	0.497	0.4095	0.6649
CPAMD8	0.02	-0.0082	-0.0681	0.0015
CPNE5	0.077	0.1163	0.0813	0.1414
CREB1	0.0175	-0.0403	-0.01695	-0.1046
CREB3L2	0.0265	0.102	0.12315	0.0867
CREBBP	0.112	0.0305	0.1267	-0.0019
CRKL	-0.0115	-0.0425	-0.2567	-0.0253
CRP	0.535	0.293	0.4271	0.1508
CRTC1	0.0255	0.0015	-0.0158	0.0104
CSF1R	0.024	0.0542	0.123	0.0267
CSF2	0.0045	-0.0071	0.0372	-0.0083
CSF3	0.018	0.0059	0.0125	-0.0002
CSF3R	0.025	-0.0868	-0.25185	-0.007
CSK	0.009	-0.0051	0.0024	-0.0527
CSMD3	0.6655	0.7038	0.6221	0.8327
CSNK1A1	0.026	0.0542	0.123	0.0311
CSNK1A1L	-0.0265	-0.0649	-0.046	-0.0406
CSNK1D	0.071	0.0505	0.03345	0.071
CSNK1E	-0.006	-0.159	-0.37505	-0.018
CSNK1G1	-0.0095	-0.0155	0.0679	-0.1413
CSNK1G2	-0.0105	-0.2519	-0.28585	-0.2633
CSNK1G3	0.009	-0.0083	0.05235	-0.0123
CSNK2A1	0.0315	0.0421	0.13235	0.0032
CSNK2A2	-0.0035	0.0007	-0.05135	0.0028
CSPG4	0.009	-0.0184	0.0024	-0.0527
CSPP1	0.2875	0.2409	0.1608	0.2696
CTBP1	-0.0135	-0.1903	-0.03715	-0.2681
CTBP2	-0.028	-0.0038	0.00565	-0.2021
CTDSPL	-0.033	-0.0324	0.0092	-0.0465
CTLA4	0.0135	-0.0389	0.0146	-0.1019
CTNNA2	0.116	0.006	0.06305	-0.0004
CTNNB1	-0.031	-0.1846	-0.12455	-0.1846
CTSL	-0.014	0.004	-0.0358	0.0046
CTSS	0.52	0.3369	0.45475	0.1626
CTSV	-0.0155	0.0071	0.0063	0.0071
CTTN	0.1765	0.2223	0.44275	0.1762
CUBN	0.2715	0.072	0.04925	0.1324
CXCL10	-0.0055	-0.0701	-0.02795	-0.0825
CXCL12	0.0035	0.072	0.1087	0.0641
CXCL9	-0.0055	-0.0701	-0.02795	-0.0825
CXCR1	0.009	-0.0248	0.0171	-0.0413
CXCR2	0.009	-0.0248	0.0171	-0.0413
CXCR4	0.017	-0.0463	-0.0562	-0.0351
CYB5R4	-0.003	-0.011	-0.09405	0.0055
CYCS	0.1115	0.1208	0.19885	0.0493
CYFIP1	-0.0115	-0.062	-0.0147	-0.1565
CYLD	-0.0035	-0.108	-0.26095	-0.0121
CYP17A1	-0.0225	-0.2105	-0.05455	-0.2477
CYP19A1	-0.011	-0.0774	0.051	-0.2074
CYP1A2	0.009	-0.0051	0.0024	-0.0527
CYP1B1	0.0385	0.0061	0.06	-0.0015
CYP24A1	0.392	0.4605	0.4979	0.4113
CYP27B1	0.0185	0.0399	0.1525	0.0009
CYP2B6	0.031	0.0107	0.0706	0.0011
CYP3A4	0.026	0.1141	0.11435	0.0887
CYSLTR2	-0.045	-0.1634	-0.276	-0.1391
DAB1	0.0095	0.0041	0.0376	0.0008
DACH1	-0.0335	-0.1395	-0.16125	-0.1559
DAPK1	-0.014	0.004	-0.0358	0.0046
DAPK2	-0.007	-0.0155	0.0679	-0.1413
DAPK3	-0.002	-0.1866	-0.14675	-0.2633
DAXX	0.0605	0.1234	0.0959	0.1449
DBF4	0.1335	0.0603	0.1262	0.0506
DBN1	0.108	0.1166	0.13745	0.0524
DCLK1	-0.0235	-0.0406	-0.046	-0.0095
DCLK2	0.002	-0.0526	-0.01915	-0.15
DCLK3	-0.031	-0.0324	0.0092	-0.0465
DDB2	0.0125	0.0037	0.14635	0.0037
DDIT3	0.0185	0.0091	0.09165	-0.0006
DDR1	0.0585	0.0917	0.0676	0.1247
DDR2	0.517	0.3213	0.4652	0.1508
DDX1	0.0685	0.0059	0.0284	-0.0015
DDX10	-0.052	-0.0482	-0.33915	-0.0167
DDX6	-0.058	-0.0205	-0.0765	-0.0167
DEK	0.103	0.1388	0.14285	0.0608
DFFA	-0.025	-0.1549	-0.35115	-0.0691
DFFB	-0.029	-0.1891	-0.3455	-0.0937
GSDME	0.1115	0.1208	0.19885	0.0493
DGKB	0.1775	0.1997	0.20485	0.1208
DGKG	0.3055	0.1307	0.1146	0.1869
DHFR	-0.0055	-0.0083	0.0274	-0.0887
DIABLO	0.0245	0.0042	0.08255	-0.0007
DICER1	-0.001	-0.0028	0.0884	-0.0067
DIP2C	0.1965	0.0722	0.05295	0.1635
DKK1	-0.009	0.0487	0.12095	0.0361
DLC1	-0.074	-0.3867	-0.5173	-0.3107
DLL1	-0.028	-0.0218	-0.0272	-0.0218
DLL4	-0.013	-0.1026	0.0172	-0.1846
DMPK	0.0255	0.023	0.069	0.0028
DNAH8	0.0945	0.1234	0.0813	0.1449
DNMT1	0.013	-0.0025	-0.01265	0.0056
DNMT3B	0.2405	0.2375	0.36475	0.2365
DOCK3	-0.054	-0.1633	-0.2746	-0.0985
DPYD	0.019	0.0079	0.0702	-0.001
DRD2	-0.058	-0.0593	-0.33915	-0.0201
DST	0.106	0.1239	0.1197	0.1239
DSTYK	0.5115	0.4129	0.50615	0.2209
DTX1	0.0245	0.0254	0.1057	-0.0007
DUSP6	0.0195	0.0115	0.1254	-0.0071
DVL1	-0.022	-0.138	-0.27885	-0.0937
DYRK1A	0.038	-0.002	-0.0028	-0.002
DYRK1B	0.0315	0.0439	0.0633	0.0107
DYRK2	0.022	0.0625	0.17705	0.0009
DYRK3	0.512	0.3759	0.4184	0.2209
DYRK4	0.0285	0.0169	0.04155	0.0014
E2F1	0.1815	0.2253	0.26745	0.1046
ECM1	0.52	0.3538	0.45475	0.2735
EDN1	0.1205	0.0948	0.14285	0.0502
EDNRA	-0.004	-0.0197	0.00835	-0.1516
EDNRB	-0.0235	-0.0279	-0.0067	-0.146
EEF1D	0.4635	0.5192	0.37525	0.6926
EEF2K	0.221	0.0341	0.09585	-0.0119
EGF	-0.015	-0.0463	-0.0089	-0.1258
EGFR	0.144	0.201	0.1594	0.2521
EHBP1	0.1275	-0.0004	0.01265	-0.0014
EIF2AK1	0.133	0.2312	0.29405	0.118
EIF2AK2	0.0385	0.006	0.03335	-0.0015
EIF2AK3	0.111	0.0493	0.0822	0.0242
EIF2AK4	-0.025	-0.1099	0.0172	-0.2454
EIF2B5	0.2925	0.1371	0.12275	0.2074
EIF2S1	-0.018	-0.0037	0.0794	-0.0137
EIF3A	-0.028	-0.2105	-0.02515	-0.2855
EIF3H	0.6415	0.6971	0.6077	0.8327
EIF4A1	-0.069	-0.2255	-0.37055	-0.041
EIF4A2	0.2925	0.1419	0.12275	0.1869
EIF4B	0.0205	0.0042	0.1029	-0.0085
EIF4E	-0.015	-0.0506	-0.0042	-0.0972
EIF4EBP1	-0.008	0.0007	-0.0286	0.0007
EIF4G1	0.2925	0.1371	0.12275	0.2074
EIF5A	-0.069	-0.2343	-0.41475	-0.0199
EIF5A2	0.252	0.1612	0.1751	0.1679
ELAVL1	0.0075	-0.1115	-0.3482	-0.021
ELF4	-0.049	0.0056	0.0014	0.0089
ELK1	-0.024	0.0021	0.0156	-0.0027
ELL	0.0255	-0.0009	-0.0158	0.0056
ELN	0.0455	0.0813	0.1242	0.0459
EML4	0.1185	0.0088	0.0177	0.0081
ENHO	0.0055	-0.0093	-0.05925	0.0005
EP300	-0.006	-0.1771	-0.42495	-0.018
EPHA1	0.026	0.1105	0.12905	0.0767
EPHA10	0.0215	-0.0186	-0.09355	-0.007
EPHA2	-0.002	-0.1794	-0.29725	-0.0691
EPHA3	0.035	0.0668	0.03985	0.0414
EPHA4	0.006	-0.0389	-0.0129	-0.0413
EPHA5	-0.0125	0.0016	0.00265	-0.0288
EPHA6	0.1525	0.0341	0.0533	0.0301
EPHA7	-0.0115	-0.0244	-0.1656	0.0003
EPHA8	-0.0045	-0.1008	-0.1959	-0.0928
EPHB1	0.1855	0.082	0.0453	0.1013
EPHB2	-0.0045	-0.18	-0.26515	-0.0928
EPHB3	0.2925	0.1371	0.12275	0.2074
EPHB4	0.026	0.1141	0.11435	0.0887
EPHB6	0.0245	0.102	0.12905	0.0489
EPO	0.0325	0.1141	0.11435	0.0887
EPS15	0.0155	0.0041	-0.0075	0.0041
ERBB2	0.02	0.0894	0.07495	0.0894
ERBB3	0.0255	0.0091	0.1029	-0.0006
ERBB4	0.0165	-0.015	0.0146	-0.0413
ERC1	0.0335	0.0315	0.0842	-0.0063
ERCC2	0.031	0.0326	0.069	0.0104
ERCC3	0.0155	-0.0012	-0.01975	-0.0001
ERCC4	0.227	0.0303	0.0999	-0.0146
ERCC5	-0.0335	0.002	0.02415	0.002
ERCC6	-0.009	0.0258	0.08625	0.0086
ERG	0.038	-0.0016	0.02145	-0.002
ERLIN2	-0.0025	0.0007	-0.0286	0.0007
ERN1	0.078	0.1537	0.2193	0.0684
ERN2	0.199	0.0091	0.08575	-0.0168
ESR1	0.025	-0.0193	-0.0166	-0.0193
ESR2	-0.018	-0.0056	0.03995	-0.0137
ETV1	0.1775	0.1985	0.20485	0.0493
ETV4	-0.0065	-0.1216	-0.1389	-0.1073
ETV5	0.2925	0.1307	0.1146	0.1869
ETV6	0.025	0.0436	0.01905	0.0379
EWSR1	-0.0135	-0.018	-0.18085	-0.0134
EXT1	0.6655	0.7038	0.61665	0.8327
EXT2	0.01	0.0037	0.1127	-0.0018
F12	0.108	0.1166	0.13745	0.0524
F8	-0.0255	0.0046	0.00105	0.0049
FADD	0.191	0.2223	0.44275	0.1762
FAM118A	-0.014	-0.1743	-0.4029	-0.018
C1QTNF12	-0.0195	-0.138	-0.27885	-0.0937
SHISAL2A	0.0195	-0.0037	-0.0075	-0.0037
FANCA	-0.0235	-0.0206	-0.0329	-0.0119
FANCB	-0.02	-0.0206	-0.02245	-0.0153
FANCC	-0.0155	0.0084	0.0083	0.0165
FANCD2	0.0145	0.0041	0.03635	0.0055
FANCE	0.0945	0.1163	0.08335	0.1414
FANCF	-0.005	-0.0462	-0.01095	-0.1746
FANCG	0.0055	-0.0093	-0.05925	0.0005
FANCI	0.0255	-0.0055	0.01365	-0.0119
FANCL	0.134	0.0037	0.01265	-0.0004
FANCM	-0.0145	0.0525	0.203	-0.0056
FAS	-0.028	-0.0551	-0.00425	-0.2105
FASLG	0.529	0.3733	0.46505	0.1508
FASN	0.071	0.0505	0.04625	0.0144
FASTK	0.0245	0.051	0.12625	0.0125
FBLN5	-0.003	-0.0028	0.0884	-0.009
FBN1	-0.0115	-0.1554	-0.0243	-0.2074
FBN2	0.009	-0.0012	0.08305	-0.0071
FBXO43	0.5295	0.4994	0.4095	0.6667
FBXW7	-0.01	-0.0607	-0.0456	-0.0607
FCGR2B	0.517	0.3213	0.42785	0.1963
FCRL4	0.518	0.1939	0.4073	0.1145
FER	0.009	-0.0083	0.06475	-0.0294
FES	0.0255	-0.0055	0.0088	-0.0099
FEV	0.009	-0.0308	0.0075	-0.0413
FFAR2	0.0545	0.0763	0.0706	0.0885
FGF1	0.024	0.1128	0.123	0.1166
FGF19	0.191	0.2223	0.26805	0.1762
FGF2	-0.013	-0.057	-0.0089	-0.1189
FGF20	-0.083	-0.3732	-0.51535	-0.2606
FGF4	0.191	0.2223	0.35705	0.1762
FGFR1	0.0025	0.0048	-0.0084	0.0014
FGFR1OP	-0.022	-0.0407	-0.13265	-0.0407
FGFR2	-0.0175	-0.193	-0.0129	-0.2197
FGFR3	-0.021	-0.1656	-0.03715	-0.2719
FGFR4	0.108	0.1209	0.2255	0.0524
FGR	-0.001	-0.2118	-0.319	-0.101
FH	0.417	0.3791	0.3555	0.3791
FHIT	-0.0455	-0.0985	-0.0049	-0.1433
FIP1L1	-0.0055	-0.0098	0.00885	-0.0098
FKBP1A	0.035	0.0786	0.1293	0.0421
FLCN	-0.055	-0.1299	-0.2978	-0.0136
FLI1	-0.056	-0.0482	-0.09885	-0.0253
FLNA	-0.0235	0.0046	0.00105	0.0049
FLNB	-0.057	-0.1934	-0.14365	-0.2377
FLNC	0.0265	0.1443	0.12315	0.1828
FLT1	-0.018	-0.0129	-0.08315	-0.0095
FLT3	-0.018	-0.0129	-0.08315	-0.0095
FLT4	0.071	0.1091	0.1618	0.0524
FMN2	0.4355	0.5686	0.86515	0.4725
FMO4	0.5115	0.3733	0.459	0.1508
FN1	0.0135	-0.0403	0.0075	-0.1171
FNBP1	-0.004	0.0418	0.07745	0.0361
FNTA	0.0265	-0.0068	-0.13695	0.0007
FOS	-0.016	-0.0024	0.05385	-0.0028
FOXE1	-0.014	0.0046	-0.0086	0.0071
FOXO1	-0.0235	-0.0754	-0.0646	-0.0406
FOXO3	0.013	-0.0144	-0.1013	-0.0024
FOXO4	-0.0545	0.0021	0.00085	0.0048
FOXP1	-0.0515	-0.0371	-0.0746	-0.0359
FRAT1	-0.028	-0.2105	-0.0573	-0.2477
FRK	0.019	-0.0461	-0.18415	-0.0024
FRS2	0.022	0.0925	0.27795	0.0009
FSCB	-0.0045	0.0436	0.1951	-0.0056
FSTL3	-0.0175	-0.2766	-0.28585	-0.2856
FURIN	0.0255	-0.0055	0.0088	-0.0099
FUS	0.199	0.0341	0.11625	-0.0168
FYN	0.013	-0.0144	-0.2099	-0.0011
FZD1	0.1335	0.0887	0.1262	0.0603
GAB1	-0.004	-0.0526	0.00315	-0.1248
GADD45A	0.0095	0.0025	0.01345	-0.001
GAK	-0.0135	-0.1903	-0.003	-0.2681
GAS7	-0.067	-0.2255	-0.3435	-0.041
GATA1	-0.024	0.0049	0.02	0.0021
GATA2	0.1485	0.0296	0.0274	0.0322
GCK	0.129	0.2174	0.2178	0.2174
GCNT2	0.1205	0.1381	0.14285	0.0948
GH1	0.078	0.0925	0.1538	0.0572
GHR	0.2725	0.2837	0.1998	0.3364
GLG1	0.004	0.0001	-0.07325	0.0001
GLI1	0.0185	0.0091	0.09165	-0.0006
GLI2	0.019	-0.0019	-0.0027	-0.0006
GLI3	0.129	0.173	0.18805	0.0748
BICRA	0.013	0.0107	0.06085	0.0028
GLYAT	0.0025	0.0758	0.1504	0.0078
GLYATL2	0.0025	0.0758	0.1504	0.0078
GMPS	0.213	0.1647	0.14725	0.1695
GNAQ	-0.014	-0.0018	-0.0961	0.004
GNAS	0.379	0.4605	0.52535	0.4113
GNRH1	-0.1045	-0.4561	-0.584	-0.362
GOLGA5	-0.001	-0.0037	0.0884	-0.009
GOLPH3	0.2835	0.3486	0.18295	0.5832
GOPC	0.0285	-0.0258	-0.11465	-0.0024
GPC3	-0.0425	0.0079	0.0014	0.0093
GPHN	-0.018	-0.0024	0.0794	-0.0056
GPR119	-0.049	0.0056	0.0014	0.0089
GPR141	0.182	0.1542	0.1636	0.0493
GPR183	-0.0235	0.0002	0.05625	-0.0279
GPR87	0.213	0.116	0.1154	0.1471
GRAMD1B	-0.0575	-0.0508	-0.11485	-0.0201
GRB2	0.077	0.1135	0.1304	0.1122
GRB7	0.02	0.0298	0.04515	0.0154
GRIA3	-0.0545	0.0075	0.0014	0.0129
GRIK1	0.021	-0.002	-0.0118	-0.0016
GRIN2A	0.199	0.0164	0.0999	-0.0146
GRIN2B	0.025	0.0379	0.01905	0.0121
GRK1	0	0.002	0.02415	0.002
GRK2	0.149	0.2094	0.26805	0.1409
GRK3	-0.0415	-0.0655	-0.2779	-0.018
GRK4	-0.021	-0.2237	-0.03715	-0.2864
GRK5	-0.028	-0.2105	-0.00385	-0.2855
GRK6	0.108	0.1166	0.13745	0.0524
GRK7	0.2405	0.1148	0.1154	0.1469
HASPIN	-0.0525	-0.2405	-0.4262	-0.0199
GSK3A	0.031	0.0436	0.0706	0.0028
GSK3B	0.1345	0.0296	0.0392	0.0243
GTSE1	-0.014	-0.1711	-0.4029	-0.0116
GUCY1A2	-0.049	-0.0395	-0.32335	-0.0032
GUCY2C	0.0245	0.0121	0.01905	0.0048
GUCY2D	-0.069	-0.2272	-0.37055	-0.1456
GUCY2F	-0.0665	0.0079	0.0057	0.0093
HAPLN1	-0.0055	-0.0231	0.0274	-0.0887
HBD	-0.029	-0.1186	-0.1051	-0.1983
HCK	0.275	0.3138	0.42115	0.2673
HDAC1	0.007	-0.0186	-0.21505	-0.001
HDAC2	0.019	-0.0144	-0.1004	-0.0024
HDAC3	0.02	0.0524	0.123	0.0184
HDAC4	-0.018	-0.0545	-0.11845	-0.0403
HDAC6	-0.024	0.0049	0.02	0.0021
HDAC8	-0.063	0.0021	0.00085	0.0048
HDLBP	-0.0105	-0.0545	-0.0631	-0.0545
HECW1	0.129	0.2174	0.2178	0.2174
HEPH	-0.036	0.0021	0.00085	0.0048
HERC2	-0.003	-0.0585	-0.00985	-0.1898
HGF	0.0855	0.1006	0.17765	0.0603
HIF1A	-0.018	-0.0087	0.03995	-0.0146
HIP1	0.0615	0.0896	0.11565	0.0525
HIPK1	0.015	0.0155	0.09815	0.0055
HIPK2	0.0265	0.102	0.12315	0.0867
HIPK3	0.039	0.0045	0.12065	0.0037
HIPK4	0.0315	0.0107	0.0633	0.0028
HIST1H4I	0.0755	0.0799	0.10965	0.0608
HLF	0.045	0.0146	0.1076	0.0003
HMGA1	0.0945	0.131	0.11985	0.1414
HMGA2	0.014	0.0546	0.17705	-0.0006
HMGN2P46	-0.0115	-0.0774	0.02245	-0.1964
HMMR	0.026	0.0438	0.1247	0.0028
HNF1A	0.0245	0.0037	0.0642	-0.0007
HNF1B	0.007	-0.1256	-0.1291	-0.0051
HNRNPA2B1	0.1115	0.1877	0.22815	0.1208
HNRNPH1	0.119	0.0835	0.23915	0.026
HORMAD1	0.52	0.3369	0.45475	0.1626
HOXA11	0.1115	0.1615	0.19885	0.1208
HOXA13	0.1115	0.1615	0.19885	0.1208
HOXA9	0.1115	0.1615	0.19885	0.1208
HOXC11	0.0135	0.0091	0.1254	-0.001
HOXC13	0.007	0.0091	0.1254	-0.001
HOXD10	0.0245	-0.0273	-0.01765	-0.0251
HOXD11	0.022	-0.0273	-0.01765	-0.0251
HOXD13	0.022	-0.0273	-0.01765	-0.0251
HRAS	-0.029	-0.2051	-0.11035	-0.2051
HRK	0.022	0.0066	0.0642	-0.0007
HSF1	0.4635	0.6138	0.42565	0.7543
HSP90AA1	0.009	-0.0037	0.09625	-0.009
HSP90AB1	0.127	0.131	0.0813	0.1414
HSP90B1	0.0195	0.0042	0.0918	-0.001
HSPA1A	0.0795	0.0917	0.0589	0.1019
HSPA1B	0.0795	0.0917	0.0589	0.1019
HSPA4	0.0045	-0.0071	0.0372	-0.0083
HSPB1	0.0615	0.0808	0.0965	0.0525
HSPB8	0.0255	0.0042	0.0642	-0.0007
HUNK	0.0275	-0.0016	-0.0323	0.0002
ICAM1	0.013	-0.0044	-0.01265	-0.0009
ICK	0.127	0.0688	0.11295	0.0686
ID1	0.269	0.3086	0.42115	0.2375
IDH1	0.0165	-0.0403	-0.01695	-0.0752
IDH2	0.0255	-0.0099	0.00915	-0.0119
IFNA2	-0.001	-0.2453	-0.2582	0
IFNB1	-0.001	-0.215	-0.2582	0
IFNG	0.014	0.0925	0.243	0.0009
IGF1R	0.0255	0.0035	0.0083	-0.0003
IGFBP5	0.009	-0.0389	0.0075	-0.1028
IKBKB	0.037	-0.0068	-0.13695	0.0007
IKBKE	0.5015	0.3759	0.4184	0.2209
IKBKG	-0.0235	0.0046	0.00105	0.0049
IKZF1	0.129	0.2031	0.20205	0.2312
IKZF3	0.02	0.0298	0.04515	0.0154
IL17RD	-0.057	-0.0985	-0.14365	-0.0985
IL1A	0.017	-0.0035	-0.00465	-0.0006
IL1B	0.017	-0.0035	-0.00465	-0.0006
IL1R1	0.0245	0.0286	0.0331	0.0247
IL1R2	0.0245	0.0286	0.0331	0.0247
IL1RAP	0.212	0.1298	0.1309	0.1419
IL1RN	0.017	-0.0019	-0.00465	-0.0001
IL2	-0.013	-0.057	-0.0089	-0.1189
IL21R	0.242	0.0196	0.08575	-0.0137
IL2RA	0.2715	0.0605	0.0731	0.0605
IL3	0.0045	-0.0071	0.0372	-0.0083
IL6ST	-0.0015	-0.0379	0.01475	-0.1357
ILK	-0.029	-0.069	-0.0773	-0.0517
ING1	-0.0235	-0.0031	0.0067	0.002
INHBA	0.129	0.1346	0.1538	0.0748
INPP4B	-0.004	-0.0386	0.00315	-0.1189
INPP5D	0.0005	-0.0545	-0.12015	-0.0403
INSR	0.0095	-0.1485	-0.3482	-0.03
INSRR	0.521	0.2044	0.4073	0.1304
IRAK1	-0.018	0.0048	0.00175	0.0049
IRAK2	0.0145	0.0034	0.03635	0.0034
IRAK3	0.014	0.0399	0.1512	-0.0006
IRAK4	0.0305	0.0036	0.07655	-0.0104
IRF4	0.0585	0.0015	-0.0231	0.0393
IRS1	0.006	-0.07	-0.0631	-0.07
IRS2	-0.0235	0.0014	0.0067	0.002
ISG15	-0.0195	-0.138	-0.27885	-0.0937
ITGA10	0.474	0.3538	0.47765	0.1626
ITGA5	0.0185	0.0091	0.1029	-0.001
ITGA7	0.0205	0.0083	0.09165	-0.001
ITGAV	0.017	-0.0072	-0.0076	0.0006
ITGB1	0.1225	0.0448	0.01215	0.1466
ITGB4	0.077	0.1135	0.1304	0.1122
ITGB6	0.0255	-0.0463	-0.0811	-0.0022
ITGB8	0.182	0.1213	0.20485	0.0493
ITIH6	-0.03	0.0061	0.02335	0.0021
ITK	0.02	0.0524	0.1103	0.0023
ITPR1	0.0135	-0.0015	0.0979	-0.0074
ITPR2	0.0505	0.0222	0.06235	0.0042
JAG1	0.0375	0.0786	0.14405	0.0491
JAG2	0.008	-0.0001	0.09625	-0.0037
JAK1	0.007	0.0025	0.03255	-0.001
JAK2	0.0055	-0.1208	-0.3036	-0.0287
JAK3	0.0255	-0.0082	-0.01655	0.0015
JARID2	0.1105	0.1388	0.1999	0.0608
JAZF1	0.1115	0.1615	0.19885	0.0493
JUN	0.0095	0.0008	0.01345	-0.001
JUNB	0.014	0.0056	-0.0119	0.0104
JUND	0.0255	-0.008	-0.01655	0.0056
KALRN	0.1675	0.0252	0.0274	0.0243
KAT6A	0.037	0.0125	-0.01565	0.0125
KAT6B	0.008	0.0284	0.1284	-0.0021
KAT7	0.0245	0.0505	0.0676	0.0032
KCNH2	0.0245	0.051	0.12625	0.0125
KCTD14	0.022	0.0758	0.19085	0.0567
KDM5A	0.025	0.0315	0.10815	-0.0064
KDM6A	-0.021	0.0016	0.02	-0.0047
KDR	-0.01	-0.0098	0.00885	-0.0098
KDSR	-0.043	-0.3177	-0.43775	-0.0681
KIAA1549	0.0265	0.0975	0.09975	0.0867
NEXMIF	-0.0595	0.0021	0.00085	0.0048
KIT	-0.01	0.0026	0.00885	0.0026
KLF6	0.2715	0.0438	0.05325	0.1464
KLK3	0.02	0.0409	0.0757	0.0322
KLK7	0.02	0.06	0.0884	0.0322
KMT2A	-0.058	-0.0205	-0.0765	-0.0167
KMT2C	0.031	0.0554	0.12625	0.051
KNL1	-0.0115	-0.1026	0.0172	-0.1846
KPNA5	0.0285	-0.0461	-0.18415	-0.0024
KRAS	0.039	0.0222	0.06235	0.0042
KSR1	0.0235	-0.0018	0.00265	-0.0002
KSR2	0.0245	0.0066	0.0642	-0.0007
KTN1	-0.016	-0.0019	0.03995	-0.0037
LAMA1	0.0285	-0.001	-0.22735	0.0108
LAMP1	-0.0105	0.002	0.02415	0.002
LASP1	0.0095	-0.0018	-0.04095	-0.0018
LATS1	0.019	-0.0233	-0.02805	-0.0193
LATS2	-0.0235	-0.1578	-0.10705	-0.2127
LCK	0.007	-0.0186	-0.21505	-0.001
LCP1	-0.038	-0.1634	-0.1959	-0.1634
LDHA	-0.023	-0.0532	-0.0302	-0.1706
LDLR	0.014	-0.0082	-0.08065	-0.0009
LEMD1	0.5115	0.4129	0.46405	0.2209
LETM2	-0.0025	0.0014	-0.0286	0.0014
LGR5	0.022	0.045	0.1692	0.0023
LHFPL6	-0.0265	-0.0754	-0.0646	-0.0406
LIF	-0.0125	-0.018	-0.17625	-0.0134
LIFR	0.2835	0.3185	0.2048	0.3801
LIMK1	0.0455	0.0813	0.1242	0.0459
LIMK2	-0.0125	-0.0437	-0.2487	-0.0134
LMNA	0.518	0.3599	0.4073	0.1939
LMNB1	0.009	-0.0044	0.08305	-0.0083
LMNB2	-0.006	-0.2519	-0.28585	-0.2633
LMO1	-0.029	-0.0488	-0.0302	-0.0493
LMO2	0.0275	0.0037	0.12065	0.0037
LMTK2	0.0455	0.0887	0.08115	0.0887
LMTK3	0.013	0.0249	0.069	0.0104
LNX2	-0.018	-0.0271	-0.08315	-0.0129
LPP	0.2925	0.1419	0.16395	0.1419
LRGUK	0.026	0.1443	0.12315	0.1687
LRP1	0.0205	0.0091	0.09165	-0.0006
LRP1B	0.017	-0.0418	-0.05225	-0.0351
LRP2	0.022	-0.0251	-0.01295	-0.016
LRP6	0.023	0.0014	-0.00765	0.0083
LRRC2	-0.047	-0.1901	-0.14115	-0.1901
LRRC7	0.0095	0.0035	0.03255	-0.001
LRRK1	0.023	-0.0003	0.0083	-0.0099
LRRK2	0.0335	0.0009	0.07655	-0.0176
LSP1	-0.027	-0.2344	-0.0747	-0.2515
LTBR	0.0335	0.0169	0.04155	0.0014
LTK	-0.017	-0.1099	0.0172	-0.1846
LYL1	0.02	-0.0009	-0.01635	0.0056
LYN	0.263	0.1733	0.13215	0.2183
LZTR1	-0.0115	-0.0425	-0.2567	-0.0253
MAF	0.004	-0.003	-0.01585	-0.003
MAFB	0.1325	0.1759	0.14165	0.1965
MAGEB16	-0.03	0.0048	0.03555	-0.0047
MAK	0.1205	0.0948	0.14285	0.0502
MALT1	-0.0435	-0.3302	-0.41685	-0.0208
MAMDC4	-0.011	0.0746	0.11135	0.0613
MAML1	0.119	0.0835	0.23915	0.0175
MAML2	-0.0405	-0.0022	-0.07	0.0001
MAML3	0.002	-0.0386	0.00315	-0.1189
MAP2K1	-0.011	-0.0184	0.0514	-0.1413
MAP2K2	-0.0025	-0.1684	-0.14675	-0.1938
MAP2K3	-0.01	-0.1062	-0.337	-0.0018
MAP2K4	-0.075	-0.2218	-0.37055	-0.0501
MAP2K5	-0.007	-0.026	0.02165	-0.1259
MAP2K6	0.078	0.2415	0.3159	0.1628
MAP2K7	0.0075	-0.1115	-0.3482	-0.021
MAP3K1	-0.0065	-0.0339	0.04755	-0.1357
MAP3K10	0.031	0.0436	0.0633	0.0104
MAP3K11	0.033	0.1832	0.20095	0.1832
MAP3K12	0.009	0.0091	0.1254	-0.001
MAP3K13	0.2925	0.1419	0.12275	0.2074
MAP3K14	-0.0105	-0.1073	-0.1456	-0.0184
MAP3K19	0.017	-0.0418	-0.0562	-0.0124
MAP3K2	0.0155	-0.0012	-0.01975	-0.0001
MAP3K3	0.078	0.0925	0.1538	0.0572
MAP3K4	0.0025	-0.0633	-0.23795	-0.0407
MAP3K5	0.0305	-0.0035	-0.02805	-0.0005
MAP3K6	-0.0045	-0.2118	-0.319	-0.1392
MAP3K7	-0.006	-0.0375	-0.1875	0.0003
MAP3K8	0.1225	0.0374	0.0277	0.0701
MAP3K9	-0.018	-0.0137	0.03995	-0.0146
MAP4K1	0.0335	0.0649	0.0706	0.0448
MAP4K2	0.0165	0.0591	0.1024	0.0078
MAP4K3	0.034	0.0081	0.06	-0.0015
MAP4K4	0.0245	0.0325	0.0331	0.0286
MAP4K5	-0.001	0.0075	0.1215	-0.0037
MAPK1	-0.032	-0.0253	-0.28585	-0.0036
MAPK10	-0.0135	0.0001	0.0108	-0.0055
MAPK11	-0.021	-0.1319	-0.38765	-0.018
MAPK12	-0.021	-0.1319	-0.38765	-0.018
MAPK13	0.077	0.1071	0.08335	0.131
MAPK14	0.077	0.1163	0.08335	0.1414
MAPK15	0.4635	0.5192	0.3955	0.6926
MAPK3	0.221	0.0341	0.11625	-0.0168
MAPK4	-0.043	-0.3438	-0.45005	-0.0463
MAPK6	-0.011	-0.0774	0.051	-0.2074
MAPK7	-0.034	-0.0799	-0.21395	-0.0018
MAPK8	-0.009	0.0339	0.0782	0.0211
MAPK8IP2	-0.014	-0.0695	-0.38765	-0.018
MAPK9	0.071	0.1091	0.1618	0.0524
MAPKAPK2	0.531	0.3759	0.4184	0.2209
MAPKAPK3	-0.054	-0.2056	-0.2746	-0.1633
MAPKAPK5	0.0245	0.0261	0.1057	0.0023
MAPKBP1	-0.013	-0.1099	0.0172	-0.1846
MARK1	0.4695	0.362	0.39265	0.2948
MARK2	0.005	0.0758	0.13245	0.0078
MARK3	0.01	-0.0028	0.09625	-0.0072
MARK4	0.031	0.023	0.069	0.0028
MAST1	0.017	0.0056	-0.0119	0.0104
MAST2	0.0335	-0.001	0.00965	-0.001
MAST3	0.0255	-0.0082	-0.01655	0.0015
MAST4	-0.002	-0.0339	0.0382	-0.1139
MASTL	0.1265	0.072	0.08005	0.0853
MATK	-0.002	-0.2519	-0.28585	-0.2633
MAX	-0.018	-0.0056	0.03995	-0.0137
MBIP	0.0145	0.0129	0.14315	0.0001
MCF2	-0.049	0.0075	0.0038	0.0079
MCL1	0.52	0.3538	0.45475	0.2735
MCM3AP	0.036	0.0143	0.0226	0.0106
MCM4	0.2145	0.1359	0.12185	0.1206
MDM2	0.022	0.0925	0.243	0.0009
MDM4	0.5015	0.4129	0.46745	0.2209
MDS2	-0.0065	-0.1097	-0.26515	-0.0928
MECOM	0.2415	0.1893	0.27905	0.1679
MED13L	0.022	0.0066	0.0642	-0.0007
MEF2A	0.023	-0.0003	0.0083	-0.0099
MELK	0.0055	-0.0131	-0.05925	0
MEN1	0.0165	0.0591	0.1024	0.0078
MERTK	0.017	-0.0035	-0.00465	-0.0006
MET	0.026	0.1146	0.09805	0.1828
MFSD2A	0.0305	-0.0037	-0.1392	0.0025
MFSD4A	0.5115	0.4129	0.46405	0.2209
MGA	-0.013	-0.1353	0.0172	-0.1846
MIEN1	0.02	0.0298	0.04515	0.0154
MIF	-0.0365	-0.0529	-0.22345	-0.0282
MINK1	-0.059	-0.1727	-0.38465	-0.0199
MITF	-0.0515	-0.0953	-0.17075	-0.0371
MKL1	-0.0135	-0.1711	-0.42495	-0.018
MKNK1	0.0335	-0.001	0.00965	-0.001
MKNK2	-0.0075	-0.2519	-0.28585	-0.2633
MKRN3	-0.0115	-0.0617	-0.0367	-0.1766
MLF1	0.1855	0.1906	0.1925	0.2063
MLH1	-0.031	-0.0324	0.0092	-0.0465
MLKL	0.004	0.0001	-0.07325	0.0001
MLLT1	0.0095	-0.1485	-0.28585	-0.03
MLLT10	0.1265	0.072	0.06335	0.2158
MLLT11	0.518	0.3289	0.45475	0.1593
MLLT3	-0.0075	-0.215	-0.2582	0
MLLT6	0.0045	-0.0018	-0.09065	-0.0002
MMP1	-0.0455	-0.0032	-0.06865	-0.0015
MMP2	-0.009	-0.015	-0.13255	-0.0098
MMP20	-0.0455	-0.0032	-0.06865	-0.0015
MMP8	-0.0455	-0.0032	-0.06865	-0.0015
MMP9	0.296	0.3004	0.405	0.2583
MN1	-0.034	-0.0636	-0.2776	-0.018
MNX1	0.031	0.1247	0.13715	0.1297
MOK	0.01	-0.0037	0.09625	-0.009
MOS	0.263	0.1733	0.13215	0.2183
MPL	0.0305	0.0025	0.00965	0.0025
MPPED2	0.0205	0.0037	0.03835	0.0037
MRE11	-0.0435	-0.0032	-0.1893	0.0001
MSH2	0.1275	0.0137	0.02815	0.0116
MSH3	-0.0055	-0.0083	0.0274	-0.0887
MSH5	0.0795	0.0917	0.0589	0.1019
MSH6	0.1275	0.0126	0.02815	0.0088
MSI2	0.0495	0.0925	0.13375	0.0684
MSMB	-0.009	0.0687	0.08625	0.0487
MSN	-0.036	0.0049	0.00135	0.0066
MST1R	-0.054	-0.2067	-0.2746	-0.1929
MTCL1	0.0285	0.0034	-0.2833	0.1136
MTCP1	-0.0255	0.0046	0.00105	0.0049
MTMR11	0.518	0.3289	0.45475	0.1626
MTOR	-0.025	-0.1115	-0.28285	-0.0691
MTUS2	-0.015	-0.0587	-0.046	-0.0129
MUC1	0.502	0.3062	0.39755	0.1626
MUSK	0.001	0.0165	0.03665	0.0165
MUTYH	0.0335	0.0025	0.00965	0.0025
MYB	0.031	-0.0029	-0.02245	-0.0005
MYBL2	0.285	0.252	0.405	0.2253
MYC	0.6415	0.7476	0.659	0.8327
MYCL	0.0305	-0.0037	-0.1392	0.0025
MYCN	0.0685	0.0061	0.0284	-0.0015
MYD88	-0.033	-0.0384	0.0035	-0.0465
MYH1	-0.067	-0.2272	-0.3339	-0.0501
MYH10	-0.069	-0.2272	-0.37055	-0.0501
MYH11	0.227	0.0161	0.09745	-0.0146
MYH9	-0.0125	-0.1829	-0.25295	-0.159
MYLK	0.1485	0.0296	0.0392	0.0243
MYLK2	0.2845	0.3138	0.42115	0.2673
MYLK3	0.0045	-0.0317	-0.13725	-0.0121
MYLK4	0.075	0.0025	-0.00085	0.0393
MYO18B	-0.0415	-0.0437	-0.2779	-0.0134
MYO3A	0.1225	0.0593	0.0405	0.0853
MYO3B	0.019	-0.0065	-0.01295	-0.0012
MYT1	0.372	0.4303	0.4953	0.4029
N4BP2	-0.0255	-0.14	-0.08545	-0.1823
NACA	0.0205	0.0091	0.09165	-0.0006
NAV3	0.014	0.0271	0.14335	-0.001
NBN	0.4775	0.497	0.48085	0.6649
NCAM1	-0.0535	-0.0593	-0.33915	-0.0201
NCAPD3	-0.049	-0.0464	-0.0912	-0.0253
NCKIPSD	-0.054	-0.1633	-0.12545	-0.1633
NCOA1	0.12	0.0002	0.0032	0.0021
NCOA2	0.366	0.2972	0.3051	0.2696
NCOA3	0.296	0.3086	0.47255	0.2398
NCOA4	-0.009	0.0687	0.08625	0.0487
NEDD8	0.0175	0.0012	0.06465	-0.0034
NEDD9	0.1205	0.0948	0.14285	0.0502
NEK1	-0.0265	-0.0236	-0.03605	-0.0167
NEK10	-0.0125	0.0016	0.0805	-0.0324
NEK11	0.1855	0.0243	0.00795	0.0968
NEK2	0.505	0.2682	0.3854	0.1859
NEK3	-0.045	-0.1634	-0.18425	-0.1634
NEK4	-0.054	-0.2067	-0.3184	-0.1633
NEK5	-0.045	-0.1634	-0.18425	-0.1634
NEK6	0.0075	0.0592	0.07745	0.0081
NEK7	0.5235	0.3897	0.488	0.3266
NEK8	0.0155	-0.0002	0.00265	0.0001
NEK9	-0.016	-0.0024	0.05385	-0.0028
NF1	0.012	-0.0799	-0.10875	-0.0018
NF2	-0.0055	-0.018	-0.2776	-0.0116
NFATC1	-0.0435	-0.2582	-0.4295	-0.0762
NFIA	0.007	0.0041	0.04605	0.0008
NFKB1	-0.018	-0.0787	-0.0089	-0.1014
NFKB2	-0.0225	-0.2105	-0.05455	-0.2477
NFKBIA	0.0175	0.0525	0.14315	0.0045
NGF	0.015	0.0206	0.09815	0.0055
NGFR	0.0245	0.0146	0.12465	0.0003
NIN	-0.0045	0.0075	0.1215	-0.0037
NIPBL	0.2835	0.2837	0.18295	0.406
NKD2	0.284	0.2078	0.1705	0.3805
NKX2-1	0.0145	0.0129	0.14315	0.0001
NLK	0.018	-0.0018	0.00265	-0.0002
NLRP1	-0.069	-0.1727	-0.38465	-0.0199
NLRP10	-0.029	-0.0493	-0.0589	-0.0493
NLRP3	0.4125	0.3234	0.31705	0.3493
NLRP6	-0.029	-0.1807	-0.11035	-0.1972
NONO	-0.0545	0.0021	0.00085	0.0048
NOS2	0.03	-0.0018	0.00265	-0.0002
NOS3	0.0245	0.051	0.12625	0.0125
NOTCH1	-0.0025	0.0897	0.11135	0.0746
NOTCH2	0.154	0.1503	0.17355	0.0949
NOTCH3	0.02	0.0056	-0.01635	0.0104
NOTCH4	0.0605	0.0746	0.03745	0.1019
NOV	0.6415	0.6971	0.61665	0.8327
NOVA1	0.01	0.0349	0.1237	0.0015
NPAP1	-0.0115	-0.0617	-0.0191	-0.1898
NPAT	-0.0505	-0.0482	-0.33915	-0.0167
NPM1	0.0555	0.1181	0.14785	0.0319
NPR1	0.5055	0.3062	0.39755	0.1626
NPR2	0.0055	-0.0099	-0.05925	0
NPRL2	-0.054	-0.1633	-0.2746	-0.0985
NR1H2	0.02	0.0409	0.0757	0.0322
NR1H3	0.0125	0.0037	0.14635	0.0037
NR2F1	-0.0055	-0.0196	0.0058	-0.0793
NR3C1	0.02	0.0524	0.0997	0.0311
NR4A3	-0.011	0.0071	-0.0086	0.0165
NRAS	0.015	0.0155	0.09815	0.0002
NRBP1	0.0905	0.0062	0.0084	0.0081
NRBP2	0.4635	0.5192	0.3955	0.6926
NRK	-0.065	0.0093	0.00795	0.0129
NSD1	0.108	0.1209	0.2255	0.0524
NSD2	-0.015	-0.1734	-0.03715	-0.2864
NSD3	-0.0025	0.0014	-0.0286	0.0014
NTRK1	0.521	0.2044	0.4073	0.1304
NTRK2	-0.015	0.0025	-0.0358	0.0046
NTRK3	0.0255	-0.0099	0.008	-0.0128
NTSR1	0.353	0.4303	0.4953	0.4029
NUAK1	0.022	0.0254	0.0918	-0.001
NUAK2	0.5115	0.4129	0.50615	0.2209
NUDT10	-0.03	0.0034	0.02	-0.0027
NUDT11	-0.03	0.0034	0.02	-0.0027
NUMA1	0.029	0.0745	0.10855	0.0266
NUP133	0.4355	0.293	0.36385	0.2209
NUP153	0.1105	0.1392	0.17545	0.0608
NUP210	0.0135	0.0034	0.11155	-0.004
NUP214	-0.004	0.053	0.07745	0.0361
NUP98	-0.026	-0.2051	-0.08615	-0.2461
NUTM1	-0.013	-0.1099	0.0004	-0.1898
NYNRIN	0.013	0.0012	0.06465	-0.0034
OBSCN	0.4355	0.3401	0.4049	0.2597
OLFM4	-0.0415	-0.2091	-0.23855	-0.183
OLIG2	0.033	-0.0016	-0.0323	0.0002
OMD	-0.014	0.0046	-0.0376	0.0071
OMG	0.0015	-0.0934	-0.1302	-0.0018
OR2L13	0.4125	0.3107	0.3055	0.3493
ORAOV1	0.191	0.2223	0.26805	0.1762
ORMDL3	0.0155	0.0135	0.0244	0.0059
OSR1	0.0685	0.0021	0.0221	-0.0015
OXSR1	-0.033	-0.0384	0.0035	-0.0465
P2RX7	0.0245	0.0037	0.0642	-0.0007
P4HB	0.071	0.042	0.04625	0.0065
PAFAH1B2	-0.0625	-0.0593	-0.33915	-0.0201
PAK1	0.022	0.0758	0.19085	0.0567
PAK2	0.191	0.1567	0.16065	0.1496
PAK3	-0.068	0.0079	0.0057	0.0093
PAK4	0.0355	0.0439	0.0633	0.0268
PAK5	0.035	0.1429	0.1617	0.0786
PAK6	-0.017	-0.1	0.051	-0.1846
PALB2	0.199	0.0091	0.08575	-0.0168
PAPPA	-0.002	0.0141	0.03665	0.0081
PARP1	0.4355	0.3313	0.4049	0.2597
PARP9	0.164	0.0322	0.0392	0.0322
PASK	-0.0105	-0.0545	-0.0631	-0.0545
PATZ1	-0.0125	-0.0437	-0.2487	-0.0134
PAWR	0.009	0.0283	0.1692	-0.001
PAX3	0.006	-0.0384	-0.0167	-0.0403
PAX5	0.0055	-0.0131	-0.05925	0
PAX7	-0.0065	-0.1008	-0.25865	-0.1008
PAX8	0.017	-0.0019	-0.00465	-0.0001
PAXIP1	0.037	0.1049	0.13715	0.0581
PBK	-0.0855	-0.4363	-0.53025	-0.3107
PBX1	0.517	0.3255	0.4652	0.1508
PCDH15	-0.009	0.0658	0.15265	0.0484
PCM1	-0.083	-0.3632	-0.4423	-0.2606
PCNA	0.0395	0.0546	0.08535	0.0776
PCP4L1	0.518	0.3213	0.43765	0.1963
PCSK7	-0.0625	-0.0593	-0.33915	-0.0201
PDCD1	-0.0105	-0.107	-0.0631	-0.107
PDCD11	-0.0175	-0.2163	-0.1438	-0.2477
PDE4DIP	0.392	0.4034	0.43695	0.3289
PDGFA	0.17	0.2962	0.2862	0.2962
PDGFB	-0.014	-0.159	-0.3771	-0.018
PDGFRA	-0.01	0.0026	0.00885	0.0026
PDGFRB	0.024	0.0542	0.123	0.0267
PDIK1L	0.003	-0.1996	-0.31375	-0.1392
PDK1	0.022	-0.008	-0.0033	-0.0014
PDK2	0.04	0.0505	0.0676	0.0032
PDK3	-0.021	-0.0027	0.00385	-0.0047
PDK4	0.026	0.0887	0.10735	0.0603
PDPK1	0.123	0.0189	0.1267	-0.0019
PDZRN4	0.0305	0.0009	0.07655	-0.0176
PER1	-0.069	-0.2255	-0.37055	-0.1041
PEX5L	0.2925	0.1419	0.12275	0.2074
PGAP3	0.0155	0.0298	0.04515	0.0154
PGGT1B	0.0115	-0.0071	0.04205	-0.0083
PGR	-0.0455	-0.0022	-0.05915	0.0001
PHF3	0.0435	0.0407	0.0453	0.0407
PHIP	0.0005	-0.0028	-0.0835	0.0066
PHKG1	0.144	0.201	0.1594	0.2561
PHKG2	0.199	0.0341	0.11625	-0.0168
PHOX2B	-0.019	-0.1258	-0.0358	-0.1823
PI4K2A	-0.028	-0.2094	-0.0573	-0.2343
PI4K2B	-0.0315	-0.2148	-0.1364	-0.2236
PI4KA	-0.0115	-0.0425	-0.2567	-0.0253
PI4KB	0.518	0.3289	0.45475	0.1593
PICALM	-0.009	-0.0022	-0.0104	-0.0015
PIGU	0.25	0.3718	0.42355	0.2673
PIK3C2A	-0.023	-0.069	-0.1044	-0.1721
PIK3C2B	0.5015	0.4129	0.46745	0.2645
PIK3C2G	0.0285	0.0411	0.06235	0.0379
PIK3C3	-0.0355	-0.0813	-0.3975	-0.0029
PIK3CA	0.268	0.1679	0.1339	0.2074
PIK3CB	0.213	0.1013	0.028	0.1469
PIK3CD	-0.0125	-0.2162	-0.3558	-0.0691
PIK3CG	0.026	0.1146	0.15095	0.0775
PIK3R1	-0.002	-0.0408	0.0072	-0.1192
PIK3R2	0.0255	-0.0082	-0.01655	0.0015
PIK3R4	0.1855	0.0243	0.00795	0.0968
PIKFYVE	0.0165	-0.0403	-0.01695	-0.0752
PIM1	0.0945	0.1163	0.0813	0.1414
PIM2	-0.024	0.0048	0.02	0.0021
PIM3	-0.021	-0.0986	-0.38765	-0.0116
PINK1	-0.0045	-0.2118	-0.319	-0.0788
PIP4K2A	0.1265	0.072	0.07645	0.1071
PIP4K2B	0.007	-0.0051	-0.09065	-0.0018
PIP4K2C	0.0185	0.0353	0.1254	0.0009
PIP5K1A	0.518	0.3289	0.45475	0.1593
PIP5K1B	-0.015	-0.0145	-0.14965	0.0025
PIP5K1C	-0.002	-0.2519	-0.28585	-0.2633
PIP5KL1	0.0025	0.0141	0.07745	0.0071
PKDCC	0.1185	0.0088	0.0177	0.0081
PKHD1	0.127	0.1071	0.11585	0.1071
PKMYT1	0.146	0.0189	0.1267	-0.0019
PKN1	0.02	0.0015	-0.01635	0.0067
PKN2	0.01	0.0066	0.02285	-0.001
PKN3	-0.011	0.0361	0.07745	0.0081
PLAG1	0.263	0.1733	0.13215	0.2183
PLAT	0.037	0.0007	-0.13695	0.0125
PLCB2	-0.013	-0.1026	0.0172	-0.1846
PLCG1	0.1815	0.2253	0.365	0.1965
PLCG2	-0.0035	-0.003	0.00125	-0.003
PLD1	0.252	0.1612	0.1751	0.1679
PLEKHA5	0.026	0.0122	0.06235	0.0048
PLK1	0.199	0.0091	0.08575	-0.0168
PLK2	-0.0055	-0.0404	0.071	-0.1415
PLK3	0.034	0.0025	0.00965	0.0025
PLK4	-0.013	-0.057	-0.0089	-0.1189
PLPP5	-0.0025	0.0014	-0.0286	0.0014
PMAIP1	-0.0445	-0.3177	-0.41685	-0.0229
PML	0.0075	-0.005	0.0024	-0.0184
PMS1	0.0245	-0.0014	-0.00425	-0.0014
PMS2	0.182	0.2312	0.29405	0.118
PNCK	-0.024	0.0048	0.00175	0.0049
PNMT	0.0155	0.0298	0.04515	0.0154
PORCN	-0.021	0.0049	0.02	0.0021
POU2AF1	-0.055	-0.0482	-0.33915	-0.0167
POU5F1	0.0585	0.086	0.03445	0.1247
POU5F1B	0.639	0.7476	0.659	0.8327
PPARA	-0.014	-0.1711	-0.4029	-0.0116
PPARD	0.0945	0.1163	0.08335	0.1414
PPARG	0.0135	-0.0023	0.03635	-0.0074
PPARGC1A	-0.0315	-0.2236	-0.1507	-0.2273
PPM1E	0.064	0.0684	0.0829	0.0572
PPP1R3A	0.025	0.1828	0.15845	0.1828
PPP2CA	0.0045	0.0016	0.05925	-0.0071
PPP3CA	-0.015	-0.0318	-0.0042	-0.0787
PPP3CB	-0.001	0.0028	0.1284	-0.049
PPP3CC	-0.0835	-0.4757	-0.6224	-0.3107
PPP3R1	0.1235	-0.0014	0.01265	-0.0039
PPP3R2	-0.011	0.0071	-0.0086	0.0165
PRAME	-0.031	0.0031	-0.1228	0.0298
PRCC	0.521	0.2322	0.4073	0.1385
PRDM16	-0.029	-0.1549	-0.27885	-0.0937
PREX2	0.3	0.2696	0.20375	0.2696
PRKAA1	0.2725	0.2837	0.1823	0.3801
PRKAA2	0.0095	-0.0017	0.01345	-0.0037
PRKACA	0.0255	0.0015	-0.01635	0.0067
PRKACB	0.015	0.0072	0.0555	0.0066
PRKACG	-0.0155	-0.018	-0.14965	-0.0006
PRKAR1A	0.17	0.175	0.38125	0.1626
PRKAR1B	0.17	0.2962	0.2862	0.2962
PRKCA	0.17	0.0925	0.1324	0.072
PRKCB	0.199	0.0091	0.08575	-0.0168
PRKCD	-0.054	-0.1905	-0.20305	-0.0985
PRKCE	0.134	0.0116	0.02815	0.0081
PRKCG	0.0315	0.0789	0.10895	0.0326
PRKCH	-0.018	-0.0056	0.03995	-0.0146
PRKCI	0.2415	0.1679	0.1751	0.1744
PRKCQ	0.2795	0.072	0.0731	0.1029
PRKCZ	-0.022	-0.1549	-0.27885	-0.0937
PRKD1	0.02	0.0719	0.14315	0.0045
PRKD2	0.017	0.0617	0.069	0.0326
PRKD3	0.0385	0.006	0.03335	-0.0015
PRKDC	0.263	0.1359	0.12185	0.1206
PRKG1	-0.009	0.0498	0.1319	0.0361
PRKG2	-0.0125	-0.0814	-0.02745	-0.1516
PRKX	-0.021	-0.0114	-0.0223	-0.0082
PRPF4B	0.0915	0.0393	-0.00085	0.0502
PRRX1	0.5015	0.3733	0.459	0.1508
PSEN1	-0.016	-0.0087	0.03995	-0.0137
PSEN2	0.4355	0.3313	0.4049	0.2597
PSENEN	0.0545	0.0763	0.0706	0.0885
PSIP1	0.0015	-0.0695	-0.2588	0.0049
PSKH1	-0.0205	0.013	-0.0299	0.0147
PSKH2	0.4395	0.4003	0.368	0.4141
PSMA4	0.0255	-0.0166	0.0001	-0.0982
PTCH1	-0.0155	0.0084	0.0083	0.0165
PTCH2	0.034	0.0025	0.00965	0.0025
PTEN	-0.024	-0.0202	0.0075	-0.1977
PTGS2	0.5115	0.3818	0.4271	0.2507
PTK2	0.5295	0.5832	0.4507	0.6926
PTK2B	-0.0855	-0.4414	-0.53025	-0.362
PTK6	0.3625	0.4303	0.47315	0.4113
PTK7	0.127	0.131	0.0813	0.1414
PTPN1	0.353	0.4371	0.47255	0.3751
PTPN11	0.0245	0.0261	0.1057	0.0023
PTPN22	0.01	0.0155	0.09815	0.0055
PTPRC	0.5235	0.3712	0.488	0.2788
PTPRD	0.0065	-0.0628	-0.249	0.0049
PTPRT	0.249	0.3086	0.4451	0.252
PTPRU	0.003	-0.0868	-0.20795	-0.0337
PTTG1	0.02	0.0524	0.1333	-0.0046
PXDN	0.0685	0.0091	0.05595	0.0081
PXK	-0.057	-0.2127	-0.20305	-0.2377
PXN	0.0275	0.0037	0.0642	-0.0007
RAB15	-0.018	-0.0087	0.03995	-0.0146
RABEP1	-0.0615	-0.1727	-0.38465	-0.0199
RAC1	0.133	0.2312	0.29405	0.118
RAD21	0.6655	0.6971	0.6077	0.8327
RAD50	0.0045	-0.0071	0.0372	-0.0083
RAD51	-0.0115	-0.1026	0.0172	-0.1846
RAD51B	-0.018	0.0144	0.1074	-0.0037
RAF1	0.0095	-0.0023	0.03635	-0.0074
RAG1	0.0155	0.0037	-0.0071	0.0045
RALA	0.129	0.173	0.1636	0.2174
RALB	0.019	-0.0019	-0.0027	-0.0006
RALBP1	0.0245	-0.0005	-0.2833	0.0886
RALGDS	0.0025	0.0536	0.07745	0.0361
RANBP17	0.0555	0.1166	0.14575	0.0319
RANBP9	0.1105	0.1388	0.17005	0.0502
RAP1GDS1	-0.018	-0.0506	-0.0042	-0.0972
RAPGEF2	-0.015	-0.0236	-0.0199	-0.0412
RARA	0.0015	-0.0879	-0.09065	-0.0051
RARB	-0.0075	-0.0023	0.08115	-0.0324
RARG	0.0135	0.0083	0.1029	-0.001
RASA1	-0.0055	-0.0534	-0.01	-0.095
RASA3	0.0005	0.0082	0.02415	0.0082
RASGRF1	0.023	-0.0166	0.0001	-0.0982
RASGRF2	-0.0055	-0.0231	0.0274	-0.0887
RB1	-0.0415	-0.1634	-0.276	-0.1267
RBBP8	0	-0.0043	-0.22735	-0.0026
RBL1	0.1325	0.3194	0.4219	0.2519
RBL2	-0.0035	-0.0016	0.0047	-0.0002
RBM15	0.019	0.0053	0.03075	-0.0019
RBPJ	-0.0315	-0.2236	-0.1364	-0.2273
RCBTB2	-0.0415	-0.1634	-0.276	-0.1391
RECQL4	0.4635	0.5575	0.374	0.7543
REL	0.1185	-0.0004	0.01265	-0.0014
RELA	0.035	0.1832	0.20095	0.1832
REM1	0.269	0.3086	0.42115	0.2375
RET	0.008	0.0881	0.13675	0.0641
RFC4	0.2925	0.1419	0.12275	0.1869
RGL1	0.5115	0.3852	0.4317	0.2339
RGL2	0.0605	0.1234	0.0959	0.1449
RGL3	0.014	-0.008	-0.08065	0.0056
RGL4	-0.0365	-0.0304	-0.22345	-0.0225
RGS22	0.5295	0.4994	0.4095	0.6667
RHEB	0.0245	0.051	0.12625	0.0125
RHOA	-0.0515	-0.1633	-0.12545	-0.1633
RHOH	-0.0255	-0.14	-0.08545	-0.1823
RHPN2	0.0355	0.0649	0.1134	0.0436
RICTOR	0.2835	0.2837	0.1965	0.3801
RIF1	0.017	-0.0463	-0.08345	-0.02
RIMS2	0.569	0.497	0.41025	0.5418
RIOK1	0.0945	0.0692	0.0337	0.1388
RIOK2	-0.002	-0.0196	0.0002	-0.0793
RIOK3	0	-0.0043	-0.22735	-0.0026
RIPK1	0.075	0.0025	-0.00085	0.0393
RIPK2	0.437	0.497	0.48085	0.5587
RIPK3	0.0175	0.0012	0.06465	-0.0034
RIPK4	0.036	0.0101	0.02145	0.0002
RNASEL	0.5115	0.3893	0.46785	0.2339
RNF130	0.071	0.1091	0.1618	0.0524
RNF213	0.077	0.0808	0.08665	0.0144
ROBO1	-0.0125	-0.0183	-0.10155	0.0075
ROBO2	-0.0125	-0.0215	-0.0043	-0.0669
ROCK1	0.0135	0.009	-0.21345	0.0122
ROCK2	0.0385	0.0059	0.0284	-0.0053
ROR1	0.007	0.0035	0.04605	-0.001
ROR2	-0.015	0.0071	0.00265	0.0071
ROS1	0.0285	-0.0258	-0.11465	-0.0024
RPGRIP1	0.0265	0.0045	0.0346	0.0001
RPL22	-0.0255	-0.1549	-0.3455	-0.0937
RPN1	0.1485	0.0296	0.0274	0.0322
RPS6	0.003	-0.215	-0.2582	0
RPS6KA1	0.001	-0.2118	-0.31375	-0.1392
RPS6KA2	-0.01	-0.0407	-0.13265	-0.0407
RPS6KA3	-0.02	-0.0082	0.00385	-0.0104
RPS6KA4	0.019	0.1161	0.13245	0.0504
RPS6KA5	-0.0085	-0.0024	0.0884	-0.0084
RPS6KA6	-0.0595	0.0066	-0.01195	0.0095
RPS6KB1	0.078	0.0684	0.13375	0.0144
RPS6KB2	0.1195	0.2094	0.24315	0.1776
RPS6KC1	0.485	0.3234	0.3922	0.2209
RPS6KL1	-0.016	-0.0028	0.05385	-0.0056
RPTOR	0.077	0.1683	0.17935	0.1536
RRM2	0.0595	0.0062	0.0284	0.0059
RUNX1	0.033	0.0058	0.04855	-0.0016
RUNX1T1	0.4565	0.448	0.3659	0.6649
RUNX2	0.127	0.1414	0.0813	0.1449
RXRA	0.0025	0.0592	0.07745	0.0589
RYK	0.213	0.0537	0.03405	0.1013
SACS	-0.0215	-0.1392	-0.08315	-0.1578
SBDS	0.095	0.1139	0.11425	0.1139
SBK1	0.221	0.0341	0.094	-0.0195
SBK2	0.0235	0.0794	0.1708	0.0394
SCARA5	-0.0855	-0.4414	-0.53025	-0.362
SCD	-0.028	-0.2105	-0.05455	-0.2477
SCD5	-0.013	-0.0463	-0.02795	-0.1309
SCRIB	0.4635	0.5192	0.3955	0.6926
SCYL1	0.033	0.1832	0.20095	0.1832
SCYL2	0.022	0.0023	0.11475	-0.0171
SCYL3	0.51	0.3733	0.459	0.1508
SDHB	-0.014	-0.1848	-0.312	-0.0788
SDHC	0.518	0.3213	0.43765	0.1963
SDHD	-0.055	-0.0482	-0.33915	-0.0167
SEMA3B	-0.054	-0.1633	-0.2746	-0.0985
SEMA5B	0.1485	0.0252	0.0392	0.0194
2019-09-03	0.002	-0.1743	-0.42495	-0.018
2019-09-05	-0.017	-0.0493	-0.2567	-0.0254
2019-09-06	-0.0595	0.0056	0.0014	0.0079
2019-09-09	0.1365	0.0925	0.03845	0.1628
SERPINA12	-0.001	-0.0028	0.0884	-0.0084
SERPINB1	0.075	0.0025	-0.00085	0.0393
SERPINB4	-0.043	-0.3177	-0.43775	-0.0681
SET	-0.011	0.0361	0.07745	0.0081
SETDB1	0.518	0.3289	0.45475	0.1593
SFPQ	0.01	-0.0186	-0.08055	-0.007
SGK1	0.031	-0.0101	-0.02245	-0.0024
SGK2	0.2845	0.252	0.405	0.2253
SGK3	0.2875	0.2409	0.1608	0.2696
SH3GL1	-0.0025	-0.1866	-0.21925	-0.1938
SHC1	0.502	0.3062	0.39755	0.1626
SHH	0.037	0.1247	0.13715	0.1297
SIK1	0.038	-0.0016	0.04855	-0.002
SIK2	-0.055	-0.0482	-0.33915	-0.0167
SIK3	-0.0625	-0.0593	-0.33915	-0.0201
SIRT1	-0.0085	0.0315	0.12025	-0.0011
SIX4	-0.018	-0.0056	0.03995	-0.0146
SKIL	0.213	0.1679	0.1751	0.1744
SKP2	0.2835	0.2487	0.18295	0.4
SLC14A1	-0.0355	-0.0813	-0.3682	-0.0048
SLC22A15	0.017	0.0628	0.1283	0.009
SLC22A3	0.0025	-0.1043	-0.23795	-0.0633
SLC29A1	0.127	0.131	0.0813	0.1414
SLC45A3	0.5115	0.4129	0.46405	0.2209
SLC6A8	-0.024	0.0048	0.00175	0.0049
SLCO4A1	0.3625	0.4371	0.4953	0.4113
SLK	-0.0225	-0.2009	-0.0178	-0.2477
SMAD2	-0.0355	-0.1845	-0.40975	-0.0048
SMAD3	-0.011	-0.0184	0.0514	-0.1171
SMAD4	-0.042	-0.2596	-0.42785	-0.0229
SMAD7	-0.042	-0.1989	-0.45005	-0.0048
SMARCA4	0.013	-0.0082	-0.08065	0.0056
SMARCB1	-0.031	-0.0304	-0.22345	-0.0225
SMC2	-0.0085	0.0082	0.0083	0.0071
SMG1	0.199	0.0251	0.09745	-0.0137
SMO	0.0275	0.0975	0.0891	0.1828
SMURF1	0.0325	0.1141	0.11435	0.0887
SMURF2	0.08	0.1626	0.3207	0.0684
SNRK	-0.043	-0.1925	-0.14115	-0.1925
SNX19	-0.056	-0.0482	-0.09885	-0.0253
SOCS1	0.199	0.0303	0.1267	-0.0146
SOCS3	0.1985	0.0925	0.08665	0.071
SORL1	-0.0575	-0.0482	-0.11485	-0.0201
SOS1	0.0315	0.0081	0.06	0.006
SOST	-0.0065	-0.1216	-0.1389	-0.1073
SOX10	-0.0235	-0.159	-0.2832	-0.1007
SOX11	0.0595	0.0061	0.0284	0.0059
SOX2	0.2925	0.1419	0.12275	0.2074
SP1	0.009	0.0091	0.1254	-0.001
SP110	-0.004	-0.061	-0.12015	-0.0531
SP140	-0.004	-0.061	-0.12015	-0.0545
SPEG	0.009	-0.0248	0.0075	-0.0403
SPEN	-0.022	-0.1115	-0.23905	-0.0691
SPP1	-0.015	-0.0753	-0.0042	-0.1516
SPRY2	-0.0235	-0.0254	-0.0067	-0.0279
SPTAN1	-0.011	0.0361	0.07745	0.0081
SRC	0.1325	0.3718	0.4219	0.2673
SRF	0.127	0.131	0.0813	0.1414
SRMS	0.3625	0.4303	0.47315	0.4113
SRPK1	0.0945	0.1163	0.08335	0.1414
SRPK2	0.025	0.1141	0.11435	0.0731
SRPK3	-0.024	0.0048	0.00175	0.0049
SRSF3	0.077	0.1163	0.0813	0.1414
SS18	-0.0105	-0.0048	-0.2833	-0.0016
SS18L1	0.3745	0.4303	0.5014	0.3992
SSU72	-0.0245	-0.1549	-0.3455	-0.0937
SSX1	-0.021	0.0034	0.02	-0.0027
SSX2	-0.024	0.0034	0.02	-0.0027
SSX4	-0.021	0.0049	0.02	0.0021
STAC2	0.0095	0.0059	0.0125	-0.0002
STAG3	0.026	0.1141	0.11435	0.0887
STAR	-0.008	-0.0245	-0.17795	0.0007
STARD3	0.0155	0.0298	0.04515	0.0154
STAT1	0.0245	-0.0072	-0.0011	-0.0014
STAT3	0.007	-0.0727	-0.07045	-0.0184
STAT5A	-0.002	-0.0851	-0.07045	-0.118
STAT5B	-0.002	-0.0851	-0.07045	-0.118
STAT6	0.0205	0.0091	0.09165	-0.0006
STIL	0.017	-0.0037	-0.0075	-0.001
STK10	0.0555	0.1197	0.1762	0.0524
STK11	-0.024	-0.2766	-0.28585	-0.2856
STK16	0.009	-0.0308	0.0075	-0.0413
STK17A	0.129	0.2174	0.2178	0.2174
STK17B	0.0255	-0.0072	-0.0011	-0.0419
STK19	0.0795	0.0746	0.03745	0.1019
STK24	-0.0235	0.0002	0.05625	-0.0279
STK25	-0.0105	-0.0719	-0.0631	-0.0545
STK3	0.5295	0.497	0.4095	0.6649
STK31	0.1775	0.1208	0.20485	0.0493
STK32A	0.024	0.0707	0.123	0.0311
STK32B	-0.021	-0.2237	-0.1162	-0.2731
STK32C	-0.028	-0.0034	0.00565	-0.095
STK33	-0.029	-0.0493	-0.0589	-0.0493
STK35	0.035	0.0786	0.14125	0.0776
STK36	0.009	-0.0248	0.0075	-0.0403
STK38	0.077	0.1071	0.0813	0.131
STK38L	0.0505	0.0335	0.1051	0.0042
STK39	0.019	-0.016	0.0056	-0.016
STK4	0.296	0.2583	0.34075	0.252
STK40	0.0305	-0.0868	-0.25185	-0.007
STKLD1	0.0045	0.0539	0.07745	0.0536
STRADA	0.078	0.0925	0.1538	0.0572
STRADB	0.0215	-0.0419	-0.0076	-0.0659
STRN4	0.017	0.0617	0.069	0.0326
STYK1	0.025	0.0312	0.0389	0.0014
SUFU	-0.0225	-0.2009	-0.0178	-0.2477
SULF1	0.3425	0.2785	0.2535	0.2696
SULF2	0.296	0.3724	0.47255	0.252
SUZ12	0	-0.0934	-0.10875	-0.0136
SYK	-0.014	0.0084	0.00265	0.0345
TAB1	-0.014	-0.159	-0.3771	-0.018
TAB2	0.0235	-0.0216	-0.02805	-0.0101
TACC3	-0.0135	-0.1656	-0.03715	-0.2719
TAF1	-0.0545	0.0021	0.00085	0.0048
TAF15	-0.005	-0.1113	-0.10875	-0.0228
TAF1L	0.0055	-0.0322	-0.05925	-0.0212
TAL1	0.017	-0.0037	-0.0075	-0.001
TAL2	-0.0085	0.0141	0.00925	0.0165
TAOK1	0.0145	0.0011	0.00265	0.0046
TAOK2	0.221	0.0519	0.11625	-0.015
TAOK3	0.0255	0.0066	0.0642	-0.0007
TBK1	0.014	0.0451	0.17705	-0.0006
TBX18	-0.0075	-0.0164	-0.09405	0.0046
TBX22	-0.0595	0.0049	-0.02215	0.0075
TCEA1	0.263	0.2601	0.1478	0.2912
TCERG1L	-0.028	-0.095	0.00565	-0.2197
TCF12	-0.011	-0.05	0.0258	-0.1617
TCF21	0.031	-0.0101	-0.01915	-0.0024
TCF3	-0.0175	-0.2766	-0.28585	-0.2856
TCL1A	0.001	-0.0028	0.0884	-0.0067
TCL6	-0.001	-0.0028	0.0884	-0.0067
TEC	-0.01	-0.0348	-0.0286	-0.0572
TEK	0.0065	-0.0931	-0.20865	-0.0093
TENM1	-0.0545	0.0075	0.0036	0.0093
TERT	0.284	0.2493	0.19685	0.347
TESK1	0.0055	-0.0099	-0.05925	0
TESK2	0.0335	0.0025	0.00965	0.0025
TET1	-0.001	0.0284	0.12025	-0.0011
TET2	-0.018	-0.0463	-0.006	-0.0972
TEX14	0.075	0.0684	0.0829	0.0572
TFDP1	0	0.002	0.02415	0.002
TFE3	-0.024	0.0048	0.02	0.0021
TFEB	0.0945	0.1571	0.0813	0.1739
TFG	0.1345	0.0296	0.0392	0.0243
TFPT	0.029	0.0789	0.10895	0.0326
TFR2	0.026	0.1141	0.11435	0.0887
TFRC	0.2025	0.1567	0.16065	0.131
TG	0.5505	0.5924	0.4854	0.6926
TGFB1	0.031	0.0436	0.0706	0.0028
TGFB2	0.4695	0.4082	0.50055	0.3476
TGFB3	-0.0145	-0.0024	0.05385	-0.0028
TGFBR1	-0.011	0.0071	-0.0086	0.0165
TGFBR2	-0.0055	-0.0015	0.0092	-0.0015
TGS1	0.263	0.1597	0.1181	0.198
THBS3	0.502	0.3062	0.39755	0.1626
THRAP3	0.0245	-0.0242	-0.21505	-0.007
THRSP	0.022	0.0758	0.19085	0.0567
TIAM1	0.0235	-0.002	-0.0323	-0.0016
TIE1	0.0305	0.0025	0.00965	0.0025
TIMP3	-0.0125	-0.0636	-0.2487	-0.018
TLE1	-0.014	0.0006	-0.0358	0.0025
TLK1	0.019	-0.0251	-0.01765	-0.0104
TLK2	0.1135	0.1326	0.2193	0.0572
TLN1	0.0055	-0.0099	-0.05925	0
TLR3	-0.0185	-0.0258	-0.02255	-0.0958
TLR4	0.0045	0.0081	0.03665	0.0071
TLR7	-0.0165	-0.0214	-0.01155	-0.0214
TLR9	-0.054	-0.2067	-0.3184	-0.1633
TLX1	-0.028	-0.2105	-0.05455	-0.2477
TLX3	0.0555	0.1088	0.14575	0.0028
TMEM123	-0.0455	-0.0032	-0.06865	-0.0015
TMEM200A	0.0375	-0.0101	-0.01915	-0.0024
TMEM74	0.611	0.6022	0.5152	0.6926
TMPO	0.0195	0.0023	0.1029	-0.0245
TMPRSS2	0.036	0.0578	0.08845	0.0106
TNF	0.0795	0.0917	0.0589	0.1053
TNFAIP3	0.0285	-0.0029	-0.02805	0.0019
TNFRSF10B	-0.0855	-0.4947	-0.6224	-0.3632
TNFRSF11B	0.6435	0.7038	0.61665	0.8327
TNFRSF12A	0.146	0.0189	0.1267	-0.0019
TNFRSF13B	-0.059	-0.1299	-0.2978	-0.0136
TNFRSF13C	0.002	-0.2159	-0.4269	-0.0823
TNFRSF17	0.199	0.0161	0.0999	-0.0221
TNFRSF18	-0.0195	-0.138	-0.27885	-0.0937
TNFRSF1A	0.0335	0.0169	0.04155	0.0014
TNFRSF1B	-0.022	-0.1695	-0.35115	-0.1115
TNFRSF4	-0.0195	-0.138	-0.27885	-0.0937
TNFRSF8	-0.022	-0.1695	-0.35115	-0.1115
TNFRSF9	-0.025	-0.1549	-0.27885	-0.1115
TNFSF10	0.275	0.1679	0.1751	0.1679
TNFSF11	-0.0265	-0.1283	-0.10185	-0.1634
TNIK	0.252	0.1612	0.1751	0.1679
TNK1	-0.069	-0.2272	-0.41475	-0.041
TNK2	0.2025	0.156	0.1568	0.131
TNKS2	-0.0195	-0.1834	-0.00425	-0.2208
TNN	0.5235	0.3799	0.46505	0.1755
TNNI3K	0.007	0.0048	0.01965	0.0048
TNRC6B	-0.0135	-0.1711	-0.42495	-0.018
TOP1	0.1815	0.2253	0.365	0.1965
TOP2A	-0.002	-0.0934	-0.09065	-0.1087
TOP2B	-0.0075	-0.0036	0.02725	-0.0324
TOPBP1	0.213	0.0537	0.03405	0.1013
TOX	0.263	0.1359	0.1181	0.2
TOX3	-0.009	-0.015	-0.13725	-0.0098
TP53	-0.069	-0.2255	-0.37055	-0.041
TP53BP1	-0.013	-0.1	0.0172	-0.1817
TP53RK	0.289	0.3724	0.4356	0.2629
TP63	0.23	0.1679	0.1334	0.1679
TP73	-0.029	-0.1549	-0.27885	-0.0937
TPH1	-0.023	-0.069	-0.0302	-0.1787
TPM3	0.5055	0.3062	0.39755	0.1626
TPM4	0.0255	-0.004	-0.06055	0.007
TPO	0.0685	0.0081	0.05595	0.0059
TPPP	0.284	0.2143	0.11065	0.4406
TPR	0.5015	0.3852	0.4219	0.2507
TRADD	-0.0105	0.0028	-0.07575	0.0287
TRAF2	-0.011	0.0746	0.11135	0.0613
TRAF6	0.033	0.0045	0.04155	0.0045
TRIB1	0.6655	0.7528	0.659	0.8327
TRIB2	0.0545	0.0021	0.0284	-0.0455
TRIB3	0.0315	0.0421	0.13235	0.0032
TRIM24	0.0265	0.0975	0.09975	0.0867
TRIM28	0.013	0.0257	0.081	0.0104
TRIM33	0.019	0.0155	0.09815	0.0002
TRIM36	0.009	-0.0071	0.04205	-0.0083
TRIM37	0.064	0.0684	0.0829	0.0572
TRIM42	0.2405	0.1052	0.10895	0.1469
TRIM67	0.4355	0.2682	0.3555	0.2209
TRIO	0.2925	0.3306	0.219	0.4748
TRIP11	-0.003	-0.0028	0.0884	-0.009
TRIP13	0.284	0.2078	0.1705	0.3805
TRPM6	-0.015	-0.0006	-0.0961	0.0046
TRPM7	-0.0115	-0.0774	0.051	-0.2074
TRPM8	0.0005	-0.0545	-0.1089	-0.0403
TRPS1	0.6655	0.6971	0.6077	0.813
TRRAP	0.0325	0.1141	0.11435	0.0887
TSC1	0.0025	0.0592	0.07745	0.0536
TSC2	0.1405	0.0305	0.1267	-0.0016
TSHR	-0.0085	0.0016	0.09635	-0.0037
TSSK1B	0.0045	-0.0071	0.0562	-0.0083
TSSK2	-0.026	-0.0651	-0.2567	-0.0425
TSSK3	0.007	-0.0186	-0.21505	-0.001
TSSK4	0.0175	0.0012	0.06465	-0.0034
TSSK6	0.031	-0.0009	-0.0158	0.0056
TTBK1	0.127	0.131	0.0813	0.1414
TTBK2	-0.0145	-0.1099	0.0172	-0.2058
TTK	0.0005	-0.0028	-0.0835	0.0066
TTL	0.017	-0.0035	-0.00465	-0.0006
TTN	0.022	-0.0104	-0.00595	-0.0104
TUFT1	0.52	0.3538	0.45475	0.1626
TUSC2	-0.054	-0.1633	-0.2746	-0.0985
TWF1	0.0305	0.0036	0.07655	-0.0104
TWF2	-0.054	-0.2067	-0.3184	-0.1633
TXK	-0.01	-0.0451	-0.0379	-0.0986
TYK2	0.013	-0.0044	-0.01265	-0.0009
TYRO3	-0.017	-0.1099	0.0172	-0.1846
UBE2O	0.064	0.0808	0.0607	0.0572
UBE3B	0.0255	0.0066	0.09985	-0.001
UBR5	0.549	0.4994	0.4095	0.6649
UHMK1	0.517	0.3213	0.4652	0.1508
ULK1	0.0245	0.0098	0.09115	-0.0007
ULK2	-0.032	-0.0799	-0.23565	-0.0018
ULK3	0.009	-0.0051	0.0024	-0.0527
ULK4	-0.031	-0.1846	-0.12455	-0.1846
UNC13C	-0.011	-0.0647	0.051	-0.1929
UNC79	-0.001	-0.0028	0.0884	-0.0084
URB2	0.4355	0.2682	0.3555	0.2209
USP6	-0.0615	-0.1456	-0.35925	-0.0199
VAV1	0.007	-0.1485	-0.3482	-0.03
VCPIP1	0.2875	0.2409	0.1608	0.2696
VDAC1	0.0045	0.0065	0.0933	-0.0071
VDR	0.0255	0.0042	0.0969	-0.006
VEGFA	0.127	0.131	0.0813	0.1414
VEGFC	-0.0355	-0.0258	-0.03715	-0.0004
VEGFD	-0.02	-0.0206	-0.02245	-0.0153
VHL	0.0145	0.0034	0.03635	0.0034
VPS13B	0.5295	0.4994	0.4095	0.6649
VRK1	0.001	-0.0028	0.0884	-0.0067
VRK2	0.134	0.0037	0.01265	-0.0004
VRK3	0.02	0.0409	0.087	0.0107
WAS	-0.024	0.0049	0.02	0.0021
WBP4	-0.0235	-0.1054	-0.0646	-0.1267
WDHD1	-0.016	-0.0019	0.03995	-0.0037
WEE1	-0.023	-0.0488	-0.0589	-0.0322
WEE2	0.0225	0.0975	0.12315	0.0473
WIF1	0.014	0.0451	0.17705	-0.001
WLS	0.0095	0.0025	0.01345	-0.001
WNK1	0.0335	0.0386	0.10815	-0.0063
WNK2	-0.0155	0.0082	-0.0067	0.0127
WNK3	-0.03	0.0061	0.02335	0.0021
WNK4	0.007	-0.1315	-0.24455	-0.1073
WNT1	0.0245	0.0042	0.1029	-0.006
WRN	-0.074	-0.4414	-0.53025	-0.3107
WT1	0.0375	0.0037	0.12065	0.0037
XIAP	-0.0545	0.0056	0.0014	0.0079
XPA	-0.0155	0.0046	-0.0086	0.0071
XPC	0.0135	0.0016	0.11295	-0.0074
XPO4	-0.0215	-0.1578	-0.10705	-0.2127
XPO5	0.127	0.131	0.0813	0.1414
YAP1	-0.0455	-0.0032	-0.06865	-0.0015
YES1	0.0245	-0.0016	-0.2678	0.009
YWHAH	-0.0125	-0.0636	-0.2487	-0.018
YWHAQ	0.0595	0.0061	0.0284	0.0059
ZAP70	0.027	0.0325	0.04115	0.0286
ZBTB16	-0.0625	-0.0593	-0.33915	-0.0201
ZFP69B	0.025	-0.001	-0.0392	0.0025
ZFYVE9	0.0155	-0.0037	-0.0075	-0.0037
ZMYM2	-0.0205	-0.0749	-0.10705	-0.0712
ZMYND10	-0.054	-0.1633	-0.2746	-0.0985
ZNF217	0.392	0.4846	0.58415	0.3992
ZNF331	0.0325	0.0763	0.10895	0.0107
ZNF384	0.039	0.0459	0.0842	0.0014
ZNF423	-0.009	-0.036	-0.1672	-0.0121
ZNF497	0.017	0.061	0.0927	0.016
ZNF521	-0.0105	-0.0048	-0.2833	-0.0026
ZNF608	0.009	-0.0071	0.10595	-0.0123
ZNF668	0.199	0.0341	0.11625	-0.0168

## Sheet: Fig3a
	y	x	is.breast.cancer.cell.line
MDAMB415_BREAST	0.417725	1019	Y
EFM192A_BREAST	0.403707	1018	Y
BT483_BREAST	0.402544	1017	Y
EFM19_BREAST	0.394771	1016	Y
ZR7530_BREAST	0.394389	1015	Y
HCC202_BREAST	0.390195	1014	Y
T47D_BREAST	0.388817	1013	Y
HCC2218_BREAST	0.383743	1012	Y
ZR751_BREAST	0.383199	1011	Y
MDAMB361_BREAST	0.382386	1010	Y
UACC812_BREAST	0.374577	1009	Y
CAMA1_BREAST	0.367035	1008	Y
SKBR3_BREAST	0.366741	1007	Y
HCC2157_BREAST	0.35352	1006	Y
BT474_BREAST	0.352597	1005	Y
MDAMB453_BREAST	0.35157	1004	Y
HCC70_BREAST	0.350154	1003	Y
HCC1419_BREAST	0.349941	1002	Y
HCC1500_BREAST	0.34546	1001	Y
HDQP1_BREAST	0.343423	1000	Y
CAOV4_OVARY	0.339844	999	N
AU565_BREAST	0.339124	998	Y
RERFLCKJ_LUNG	0.339021	997	N
MDAMB175VII_BREAST	0.336379	996	Y
BICR31_UPPER_AERODIGESTIVE_TRACT	0.33565	995	N
KPL1_BREAST	0.333028	994	Y
HCC4006_LUNG	0.332872	993	N
NCIH1437_LUNG	0.332676	992	N
KURAMOCHI_OVARY	0.331505	991	N
MCF7_BREAST	0.331379	990	Y
MDAMB134VI_BREAST	0.330074	989	Y
OUMS23_LARGE_INTESTINE	0.329399	988	N
OAW28_OVARY	0.328209	987	N
CAL148_BREAST	0.326945	986	Y
HCC1954_BREAST	0.326565	985	Y
OVCAR4_OVARY	0.325649	984	N
COLO680N_OESOPHAGUS	0.324728	983	N
MDAMB468_BREAST	0.324337	982	Y
UACC893_BREAST	0.323987	981	Y
NCIH2126_LUNG	0.323053	980	N
OVKATE_OVARY	0.321235	979	N
NCIH1650_LUNG	0.31976	978	N
HCC1428_BREAST	0.31923	977	Y
CAOV3_OVARY	0.316302	976	N
BT20_BREAST	0.315834	975	Y
HCC1806_BREAST	0.315242	974	Y
HSC4_UPPER_AERODIGESTIVE_TRACT	0.312359	973	N
JHOS4_OVARY	0.311531	972	N
CAL851_BREAST	0.310952	971	Y
NUGC2_STOMACH	0.310648	970	N
HCC1937_BREAST	0.308348	969	Y
CHAGOK1_LUNG	0.303673	968	N
HT1376_URINARY_TRACT	0.299349	967	N
BICR6_UPPER_AERODIGESTIVE_TRACT	0.298083	966	N
HCC1187_BREAST	0.297195	965	Y
OVMANA_OVARY	0.29682	964	N
HCC1569_BREAST	0.29641	963	Y
RERFGC1B_STOMACH	0.295304	962	N
ISHIKAWAHERAKLIO02ER_ENDOMETRIUM	0.29163	961	N
SNU119_OVARY	0.291253	960	N
JHUEM3_ENDOMETRIUM	0.29085	959	N
HCC78_LUNG	0.290562	958	N
RMUGS_OVARY	0.28945	957	N
ONCODG1_OVARY	0.288292	956	N
KYSE270_OESOPHAGUS	0.287342	955	N
COV644_OVARY	0.287134	954	N
JIMT1_BREAST	0.286921	953	Y
PECAPJ15_UPPER_AERODIGESTIVE_TRACT	0.286891	952	N
NCIH1781_LUNG	0.284165	951	N
PC14_LUNG	0.283262	950	N
OVSAHO_OVARY	0.282931	949	N
NIHOVCAR3_OVARY	0.282872	948	N
JHH1_LIVER	0.282	947	N
SNU601_STOMACH	0.280969	946	N
HCC38_BREAST	0.279799	945	Y
SNUC2A_LARGE_INTESTINE	0.279098	944	N
NCCSTCK140_STOMACH	0.278089	943	N
TE5_OESOPHAGUS	0.278	942	N
BICR22_UPPER_AERODIGESTIVE_TRACT	0.277616	941	N
RERFLCAD1_LUNG	0.27733	940	N
OELE_OVARY	0.275922	939	N
SNU840_OVARY	0.275597	938	N
NCIN87_STOMACH	0.275343	937	N
NCIH3255_LUNG	0.274203	936	N
HCC1143_BREAST	0.274037	935	Y
LNCAPCLONEFGC_PROSTATE	0.27387	934	N
KYSE510_OESOPHAGUS	0.273292	933	N
SNU1040_LARGE_INTESTINE	0.273248	932	N
NCIH2110_LUNG	0.272971	931	N
NCIH596_LUNG	0.271966	930	N
SCC15_UPPER_AERODIGESTIVE_TRACT	0.271913	929	N
MORCPR_LUNG	0.271846	928	N
NCIH1975_LUNG	0.271556	927	N
RL952_ENDOMETRIUM	0.271137	926	N
CL14_LARGE_INTESTINE	0.270974	925	N
MDAPCA2B_PROSTATE	0.270558	924	N
SNU478_BILIARY_TRACT	0.270388	923	N
FADU_UPPER_AERODIGESTIVE_TRACT	0.270376	922	N
HCC2935_LUNG	0.268213	921	N
NCIH1573_LUNG	0.267598	920	N
SNU878_LIVER	0.267201	919	N
SNU1077_ENDOMETRIUM	0.266784	918	N
TE8_OESOPHAGUS	0.265943	917	N
HCC827GR5_LUNG	0.263812	916	N
YAPC_PANCREAS	0.263778	915	N
SW837_LARGE_INTESTINE	0.263741	914	N
HCC56_LARGE_INTESTINE	0.262987	913	N
TE9_OESOPHAGUS	0.261691	912	N
SiHa	0.2608	911	N
SW900_LUNG	0.260736	910	N
LCLC97TM1_LUNG	0.260579	909	N
CAL33_UPPER_AERODIGESTIVE_TRACT	0.260141	908	N
BICR56_UPPER_AERODIGESTIVE_TRACT	0.259465	907	N
SCC4_UPPER_AERODIGESTIVE_TRACT	0.259456	906	N
L33_PANCREAS	0.258646	905	N
BXPC3_PANCREAS	0.258642	904	N
CAL27_UPPER_AERODIGESTIVE_TRACT	0.258432	903	N
NCIH1568_LUNG	0.258321	902	N
HUH6_LIVER	0.258212	901	N
NCIH441_LUNG	0.258198	900	N
CAL29_URINARY_TRACT	0.258135	899	N
NCIH1734_LUNG	0.258019	898	N
SNU1076_UPPER_AERODIGESTIVE_TRACT	0.25758	897	N
CL40_LARGE_INTESTINE	0.257443	896	N
NCIH2342_LUNG	0.256943	895	N
NCIH1666_LUNG	0.256486	894	N
OVISE_OVARY	0.256247	893	N
NCIH2228_LUNG	0.255916	892	N
SNU1033_LARGE_INTESTINE	0.255755	891	N
NCIH684_LIVER	0.255319	890	N
JHOS2_OVARY	0.254955	889	N
KYSE30_OESOPHAGUS	0.254904	888	N
NCIH1395_LUNG	0.254146	887	N
PATU8988S_PANCREAS	0.25302	886	N
MFE296_ENDOMETRIUM	0.252795	885	N
SNU283_LARGE_INTESTINE	0.252299	884	N
MFE280_ENDOMETRIUM	0.252111	883	N
NCIH2087_LUNG	0.251822	882	N
SU8686_PANCREAS	0.251226	881	N
ML1_THYROID	0.251056	880	N
NCIH1819	0.250972	879	N
NCIH2073_LUNG	0.250888	878	N
NCIH2347_LUNG	0.250722	877	N
HCC1195_LUNG	0.250498	876	N
JHUEM1_ENDOMETRIUM	0.250209	875	N
NCIH3122	0.249818	874	N
SNU620_STOMACH	0.249779	873	N
PECAPJ34CLONEC12_UPPER_AERODIGESTIVE_TRACT	0.248789	872	N
Caco-2	0.248415	871	N
FU97_STOMACH	0.246482	870	N
TGBC11TKB_STOMACH	0.246344	869	N
NCIH1648_LUNG	0.246124	868	N
SNU324_PANCREAS	0.245514	867	N
JHESOAD1_OESOPHAGUS	0.245073	866	N
A253_SALIVARY_GLAND	0.244919	865	N
HCC1171_LUNG	0.24473	864	N
SNU1066_UPPER_AERODIGESTIVE_TRACT	0.244431	863	N
TCCPAN2_PANCREAS	0.243919	862	N
SNU61_LARGE_INTESTINE	0.243904	861	N
TT_OESOPHAGUS	0.242952	860	N
RT112_URINARY_TRACT	0.242347	859	N
SW780_URINARY_TRACT	0.242316	858	N
TE14_OESOPHAGUS	0.241267	857	N
SNU869_BILIARY_TRACT	0.240579	856	N
SNU8_OVARY	0.24054	855	N
SNU1041_UPPER_AERODIGESTIVE_TRACT	0.240377	854	N
SW1463_LARGE_INTESTINE	0.240201	853	N
SNU668_STOMACH	0.240149	852	N
SNU899_UPPER_AERODIGESTIVE_TRACT	0.239998	851	N
SKRC20_KIDNEY	0.239869	850	N
NCIH1435_LUNG	0.239322	849	N
NCIH2085_LUNG	0.239316	848	N
SW403_LARGE_INTESTINE	0.238823	847	N
CAPAN2_PANCREAS	0.238801	846	N
DV90_LUNG	0.23847	845	N
CW2_LARGE_INTESTINE	0.237852	844	N
NCIH1373_LUNG	0.23784	843	N
COV362_OVARY	0.237784	842	N
IM95_STOMACH	0.237772	841	N
LS180_LARGE_INTESTINE	0.237742	840	N
MKN1_STOMACH	0.237544	839	N
OV90_OVARY	0.23697	838	N
HUH7_LIVER	0.236266	837	N
HUH1_LIVER	0.236062	836	N
NCIH2405_LUNG	0.235605	835	N
LUDLU1_LUNG	0.235357	834	N
COV318_OVARY	0.235104	833	N
NCIH1623_LUNG	0.235085	832	N
CFPAC1_PANCREAS	0.234829	831	N
SCC9_UPPER_AERODIGESTIVE_TRACT	0.234253	830	N
647V_URINARY_TRACT	0.234138	829	N
KMBC2_URINARY_TRACT	0.234007	828	N
COLO678_LARGE_INTESTINE	0.233785	827	N
UBLC1_URINARY_TRACT	0.233312	826	N
BICR18_UPPER_AERODIGESTIVE_TRACT	0.233193	825	N
SNGM_ENDOMETRIUM	0.23316	824	N
RERFLCAD2_LUNG	0.233027	823	N
CAPAN1_PANCREAS	0.232975	822	N
UMUC1_URINARY_TRACT	0.232799	821	N
NCIH2009_LUNG	0.232121	820	N
CAL12T_LUNG	0.232011	819	N
PECAPJ41CLONED2_UPPER_AERODIGESTIVE_TRACT	0.231808	818	N
BICR16_UPPER_AERODIGESTIVE_TRACT	0.231501	817	N
SLR21_KIDNEY	0.231368	816	N
SNU81_LARGE_INTESTINE	0.23124	815	N
SALE_LUNG	0.230849	814	N
SNU216_STOMACH	0.23084	813	N
SNU410_PANCREAS	0.230539	812	N
PANC0327_PANCREAS	0.230489	811	N
VCAP_PROSTATE	0.230209	810	N
GP2D_LARGE_INTESTINE	0.229982	809	N
EFO27_OVARY	0.229737	808	N
PANC0403_PANCREAS	0.229606	807	N
BHT101_THYROID	0.229457	806	N
HeLa	0.229348	805	N
PANC0504_PANCREAS	0.229307	804	N
TE4_OESOPHAGUS	0.229125	803	N
KE39_STOMACH	0.228923	802	N
SNU761_LIVER	0.228438	801	N
SNU16_STOMACH	0.228358	800	N
EKVX_LUNG	0.228101	799	N
AGS_STOMACH	0.228048	798	N
CAL51_BREAST	0.227631	797	Y
NCIH660_PROSTATE	0.227294	796	N
JHOM2B_OVARY	0.227142	795	N
LS123_LARGE_INTESTINE	0.226345	794	N
RERFLCMS_LUNG	0.226334	793	N
NCIH358_LUNG	0.226119	792	N
SNU475_LIVER	0.225869	791	N
HCC1599_BREAST	0.225721	790	Y
HEC251_ENDOMETRIUM	0.225109	789	N
CL11_LARGE_INTESTINE	0.224895	788	N
HUPT4_PANCREAS	0.22485	787	N
JHUEM7_ENDOMETRIUM	0.224419	786	N
HPAC_PANCREAS	0.224286	785	N
HUG1N_STOMACH	0.224112	784	N
SCC25_UPPER_AERODIGESTIVE_TRACT	0.223728	783	N
SF172_CENTRAL_NERVOUS_SYSTEM	0.223491	782	N
PECAPJ49_UPPER_AERODIGESTIVE_TRACT	0.223209	781	N
KLE_ENDOMETRIUM	0.22243	780	N
IGROV1_OVARY	0.222383	779	N
SNU213_PANCREAS	0.222312	778	N
NCIH1869_LUNG	0.222152	777	N
MPP89_PLEURA	0.221883	776	N
CORL23_LUNG	0.221779	775	N
OAW42_OVARY	0.221536	774	N
SNU407_LARGE_INTESTINE	0.221462	773	N
SW948_LARGE_INTESTINE	0.221236	772	N
RCM1_LARGE_INTESTINE	0.220866	771	N
HEC59_ENDOMETRIUM	0.220455	770	N
HT29_LARGE_INTESTINE	0.22022	769	N
NCIH2291_LUNG	0.220065	768	N
22RV1_PROSTATE	0.219886	767	N
HCC1395_BREAST	0.21972	766	Y
2313287_STOMACH	0.219331	765	N
HEC151_ENDOMETRIUM	0.219135	764	N
SNUC4_LARGE_INTESTINE	0.218621	763	N
NCIH2122_LUNG	0.218344	762	N
OE19_OESOPHAGUS	0.217696	761	N
LU65_LUNG	0.21759	760	N
PC-9	0.217588	759	N
HEP3B217_LIVER	0.216506	758	N
HPAFII_PANCREAS	0.216322	757	N
PANC0203_PANCREAS	0.216157	756	N
HS822T_BONE	0.216154	755	N
MDAMB157_BREAST	0.215593	754	Y
NUGC4_STOMACH	0.21535	753	N
NCIH2023_LUNG	0.215215	752	N
NCIH2452_PLEURA	0.214759	751	N
KYSE520_OESOPHAGUS	0.214488	750	N
NCIH2444_LUNG	0.214321	749	N
LN235_CENTRAL_NERVOUS_SYSTEM	0.214149	748	N
TE11_OESOPHAGUS	0.214101	747	N
8MGBA_CENTRAL_NERVOUS_SYSTEM	0.213899	746	N
HT1197_URINARY_TRACT	0.213607	745	N
JL1_PLEURA	0.213534	744	N
SNU201_CENTRAL_NERVOUS_SYSTEM	0.21346	743	N
HS255T_LARGE_INTESTINE	0.213149	742	N
OVK18_OVARY	0.213125	741	N
SNU520_STOMACH	0.213084	740	N
LS411N_LARGE_INTESTINE	0.21305	739	N
NCIH2170_LUNG	0.212723	738	N
MKN45_STOMACH	0.212582	737	N
HCC2429	0.212338	736	N
HT115_LARGE_INTESTINE	0.2123	735	N
SW1116_LARGE_INTESTINE	0.212288	734	N
BFTC905_URINARY_TRACT	0.211728	733	N
NCIH508_LARGE_INTESTINE	0.211716	732	N
CL34_LARGE_INTESTINE	0.211479	731	N
T3M10_LUNG	0.211409	730	N
TUHR14TKB_KIDNEY	0.211189	729	N
SQ1_LUNG	0.211107	728	N
HCC15_LUNG	0.21106	727	N
OE33_OESOPHAGUS	0.210565	726	N
TT_THYROID	0.210204	725	N
SF767_CENTRAL_NERVOUS_SYSTEM	0.210025	724	N
NCIH2196_LUNG	0.209993	723	N
BHY_UPPER_AERODIGESTIVE_TRACT	0.209644	722	N
SKCO1_LARGE_INTESTINE	0.209428	721	N
CAL54_KIDNEY	0.208612	720	N
HMEL_BREAST	0.208322	719	Y
PANC1005_PANCREAS	0.208052	718	N
LN215_CENTRAL_NERVOUS_SYSTEM	0.207922	717	N
PK59_PANCREAS	0.207848	716	N
NCIH1651_LUNG	0.20731	715	N
HT55_LARGE_INTESTINE	0.20731	714	N
SNU182_LIVER	0.207297	713	N
T3M4_PANCREAS	0.20723	712	N
HEPG2_LIVER	0.207185	711	N
TE10_OESOPHAGUS	0.207175	710	N
OE21_OESOPHAGUS	0.20715	709	N
GSU_STOMACH	0.20683	708	N
NCIH854_LUNG	0.206821	707	N
SNU1079_BILIARY_TRACT	0.206446	706	N
VMCUB1_URINARY_TRACT	0.206203	705	N
NCIH2172_LUNG	0.206153	704	N
HCC515	0.206038	703	N
SNB75_CENTRAL_NERVOUS_SYSTEM	0.205919	702	N
59M_OVARY	0.205782	701	N
LS513_LARGE_INTESTINE	0.205582	700	N
EFE184_ENDOMETRIUM	0.204971	699	N
SW480_LARGE_INTESTINE	0.204887	698	N
PC3_PROSTATE	0.204869	697	N
ASPC1_PANCREAS	0.204183	696	N
SNU1196_BILIARY_TRACT	0.204141	695	N
SF539_CENTRAL_NERVOUS_SYSTEM	0.203565	694	N
KMS12BM_HAEMATOPOIETIC_AND_LYMPHOID_TISSUE	0.203032	693	N
LI7_LIVER	0.202904	692	N
HUPT3_PANCREAS	0.202828	691	N
SNU387_LIVER	0.202743	690	N
TE15_OESOPHAGUS	0.202688	689	N
MKN7_STOMACH	0.202537	688	N
SNU245_BILIARY_TRACT	0.202415	687	N
CALU3_LUNG	0.201793	686	N
NCIH1944_LUNG	0.201674	685	N
HCC1588_LUNG	0.201627	684	N
SKMES1_LUNG	0.201436	683	N
SNU1197_LARGE_INTESTINE	0.201416	682	N
TE125T_SOFT_TISSUE	0.201388	681	N
NCI-H2882	0.201008	680	N
BCPAP_THYROID	0.200977	679	N
NCIH647_LUNG	0.200588	678	N
LS1034_LARGE_INTESTINE	0.200288	677	N
ABC1_LUNG	0.200132	676	N
RCC10RGB_KIDNEY	0.199677	675	N
HCC2279_LUNG	0.199606	674	N
TE1_OESOPHAGUS	0.199207	673	N
PLCPRF5_LIVER	0.19914	672	N
KATOIII_STOMACH	0.198891	671	N
CCK81_LARGE_INTESTINE	0.198791	670	N
SNU886_LIVER	0.198146	669	N
SNU626_CENTRAL_NERVOUS_SYSTEM	0.197808	668	N
KP2_PANCREAS	0.197807	667	N
SNU503_LARGE_INTESTINE	0.197451	666	N
YD8_UPPER_AERODIGESTIVE_TRACT	0.197296	665	N
TE6_OESOPHAGUS	0.196995	664	N
T98G_CENTRAL_NERVOUS_SYSTEM	0.196357	663	N
SET2_HAEMATOPOIETIC_AND_LYMPHOID_TISSUE	0.195903	662	N
RT4_URINARY_TRACT	0.195893	661	N
HS688AT_SKIN	0.195879	660	N
COLO201_LARGE_INTESTINE	0.195362	659	N
HS888T_BONE	0.195118	658	N
JHH5_LIVER	0.194753	657	N
KMRC20_KIDNEY	0.194638	656	N
SNU1214_UPPER_AERODIGESTIVE_TRACT	0.194487	655	N
DMS79_LUNG	0.194428	654	N
TEN_ENDOMETRIUM	0.194332	653	N
A204_SOFT_TISSUE	0.194132	652	N
NCIH1693_LUNG	0.194041	651	N
OV56_OVARY	0.193655	650	N
MFE319_ENDOMETRIUM	0.192992	649	N
HS940T_SKIN	0.192745	648	N
HCC1833_LUNG	0.192397	647	N
C2BBE1_LARGE_INTESTINE	0.1923	646	N
ONS76_CENTRAL_NERVOUS_SYSTEM	0.192209	645	N
NCIH1836_LUNG	0.191985	644	N
HS616T_HAEMATOPOIETIC_AND_LYMPHOID_TISSUE	0.191939	643	N
SW1417_LARGE_INTESTINE	0.191932	642	N
PK1_PANCREAS	0.191641	641	N
NCIH2029_LUNG	0.191239	640	N
HS675T_LARGE_INTESTINE	0.190671	639	N
KU1919_URINARY_TRACT	0.190569	638	N
SCABER_URINARY_TRACT	0.190478	637	N
NCIH292_LUNG	0.190407	636	N
CORL95_LUNG	0.190387	635	N
TCCSUP_URINARY_TRACT	0.190371	634	N
SNU719_STOMACH	0.190289	633	N
ECGI10_OESOPHAGUS	0.188994	632	N
SNU349_KIDNEY	0.188905	631	N
MALME3M_SKIN	0.188684	630	N
HOP92_LUNG	0.188675	629	N
JHUEM2_ENDOMETRIUM	0.188568	628	N
SLR24_KIDNEY	0.188554	627	N
T84_LARGE_INTESTINE	0.188237	626	N
NHA_hT_DD	0.188015	625	N
PATU8902_PANCREAS	0.187596	624	N
SUIT2_PANCREAS	0.187422	623	N
HSC2_UPPER_AERODIGESTIVE_TRACT	0.187382	622	N
EFO21_OVARY	0.187061	621	N
SW48_LARGE_INTESTINE	0.186936	620	N
MHHES1_BONE	0.186908	619	N
SW1990_PANCREAS	0.186884	618	N
RPMI8226_HAEMATOPOIETIC_AND_LYMPHOID_TISSUE	0.186495	617	N
CORL105_LUNG	0.186424	616	N
BEN_LUNG	0.186176	615	N
HS839T_SKIN	0.18607	614	N
SNUC1_LARGE_INTESTINE	0.185375	613	N
ESS1_ENDOMETRIUM	0.185375	612	N
NCIH510_LUNG	0.185217	611	N
MESSA_SOFT_TISSUE	0.185202	610	N
EN_ENDOMETRIUM	0.185178	609	N
SNU46_UPPER_AERODIGESTIVE_TRACT	0.185165	608	N
RPMI7951_SKIN	0.184988	607	N
HS819T_BONE	0.184866	606	N
JHH2_LIVER	0.184683	605	N
HUH28_BILIARY_TRACT	0.184317	604	N
HEC108_ENDOMETRIUM	0.184068	603	N
HS739T_BREAST	0.184061	602	Y
RS5_PLEURA	0.1835	601	N
KNS62_LUNG	0.183449	600	N
DMS53_LUNG	0.183118	599	N
LOVO_LARGE_INTESTINE	0.183105	598	N
SNU308_BILIARY_TRACT	0.182879	597	N
TOV21G_OVARY	0.182814	596	N
YD38_UPPER_AERODIGESTIVE_TRACT	0.18246	595	N
MKN74_STOMACH	0.182452	594	N
SNU738_CENTRAL_NERVOUS_SYSTEM	0.182246	593	N
YD10B_UPPER_AERODIGESTIVE_TRACT	0.181975	592	N
KMRC3_KIDNEY	0.181687	591	N
DETROIT562_UPPER_AERODIGESTIVE_TRACT	0.181536	590	N
HCC827_LUNG	0.181524	589	N
HS766T_PANCREAS	0.181342	588	N
WSUDLCL2_HAEMATOPOIETIC_AND_LYMPHOID_TISSUE	0.18133	587	N
DM3_PLEURA	0.18127	586	N
ACCMESO1_PLEURA	0.181124	585	N
AN3CA_ENDOMETRIUM	0.180813	584	N
OCUM1_STOMACH	0.180714	583	N
YD15_SALIVARY_GLAND	0.180531	582	N
PANC0213_PANCREAS	0.180502	581	N
MIAPACA2_PANCREAS	0.180461	580	N
HS834T_SKIN	0.180359	579	N
RMGI_OVARY	0.18001	578	N
ECC10_STOMACH	0.179723	577	N
HCT15_LARGE_INTESTINE	0.179666	576	N
HLFA_LUNG	0.179502	575	N
MG63_BONE	0.179463	574	N
NCIH747_LARGE_INTESTINE	0.179461	573	N
HEC6_ENDOMETRIUM	0.179377	572	N
DANG_PANCREAS	0.1793	571	N
HEKTE_KIDNEY	0.179217	570	N
RI1_HAEMATOPOIETIC_AND_LYMPHOID_TISSUE	0.178884	569	N
HS618T_LUNG	0.178663	568	N
HCC2450	0.178394	567	N
HEC265_ENDOMETRIUM	0.178335	566	N
LC1F_LUNG	0.178154	565	N
HS934T_SKIN	0.177962	564	N
PANC0813_PANCREAS	0.177855	563	N
HS274T_BREAST	0.1778	562	Y
NCIH226_LUNG	0.177336	561	N
RDES_BONE	0.177228	560	N
ISTMES1_PLEURA	0.177029	559	N
BV173_HAEMATOPOIETIC_AND_LYMPHOID_TISSUE	0.17685	558	N
HCC2814_LUNG	0.176844	557	N
RH18_SOFT_TISSUE	0.176767	556	N
BC3C_URINARY_TRACT	0.176752	555	N
NCIH1048_LUNG	0.176714	554	N
U2OS_BONE	0.176705	553	N
NCIH1618_LUNG	0.176418	552	N
HS606T_BREAST	0.175308	551	Y
NCIH1793_LUNG	0.175041	550	N
HS751T_HAEMATOPOIETIC_AND_LYMPHOID_TISSUE	0.175036	549	N
HS821T_BONE	0.174794	548	N
A498_KIDNEY	0.174573	547	N
K029AX_SKIN	0.174358	546	N
G401_SOFT_TISSUE	0.174184	545	N
KP3_PANCREAS	0.174172	544	N
NCIH838_LUNG	0.174125	543	N
HS695T_SKIN	0.173962	542	N
SLR20_KIDNEY	0.173938	541	N
JHH4_LIVER	0.173934	540	N
TE159T_SOFT_TISSUE	0.173832	539	N
HT_HAEMATOPOIETIC_AND_LYMPHOID_TISSUE	0.173621	538	N
CAKI1_KIDNEY	0.173375	537	N
COLO792_SKIN	0.173355	536	N
G402_SOFT_TISSUE	0.173301	535	N
SNU175_LARGE_INTESTINE	0.173288	534	N
RS411_HAEMATOPOIETIC_AND_LYMPHOID_TISSUE	0.172984	533	N
JHOM1_OVARY	0.172879	532	N
HS600T_SKIN	0.172859	531	N
CCFSTTG1_CENTRAL_NERVOUS_SYSTEM	0.172622	530	N
CAL62_THYROID	0.172332	529	N
DMS153_LUNG	0.172259	528	N
HCC364_LUNG	0.172113	527	N
HS737T_BONE	0.172092	526	N
KYO1_HAEMATOPOIETIC_AND_LYMPHOID_TISSUE	0.17206	525	N
QGP1_PANCREAS	0.171702	524	N
M07E_HAEMATOPOIETIC_AND_LYMPHOID_TISSUE	0.170899	523	N
NCIH1563_LUNG	0.170869	522	N
GMS10_CENTRAL_NERVOUS_SYSTEM	0.170702	521	N
FTC133_THYROID	0.170603	520	N
GI1_CENTRAL_NERVOUS_SYSTEM	0.17045	519	N
CAL120_BREAST	0.170414	518	Y
NCIH727_LUNG	0.170367	517	N
HS840T_UPPER_AERODIGESTIVE_TRACT	0.17033	516	N
JEKO1_HAEMATOPOIETIC_AND_LYMPHOID_TISSUE	0.169243	515	N
KNS60_CENTRAL_NERVOUS_SYSTEM	0.169112	514	N
DU4475_BREAST	0.168977	513	Y
F36P_HAEMATOPOIETIC_AND_LYMPHOID_TISSUE	0.16871	512	N
SLR26_KIDNEY	0.168627	511	N
SNUC5_LARGE_INTESTINE	0.168348	510	N
HEC1A_ENDOMETRIUM	0.168284	509	N
MDAMB231_BREAST	0.168262	508	Y
HEC1B_ENDOMETRIUM	0.168209	507	N
PANC1_PANCREAS	0.168115	506	N
NCIH1838_LUNG	0.168065	505	N
SNU489_CENTRAL_NERVOUS_SYSTEM	0.168003	504	N
HCC366_LUNG	0.16791	503	N
YKG1_CENTRAL_NERVOUS_SYSTEM	0.167858	502	N
OC314_OVARY	0.167765	501	N
HUCCT1_BILIARY_TRACT	0.167492	500	N
NUGC3_STOMACH	0.167407	499	N
LXF289_LUNG	0.167377	498	N
CORL88_LUNG	0.167258	497	N
MV411_HAEMATOPOIETIC_AND_LYMPHOID_TISSUE	0.167257	496	N
HS863T_BONE	0.167002	495	N
COLO829_SKIN	0.166913	494	N
SNU5_STOMACH	0.166817	493	N
K562_HAEMATOPOIETIC_AND_LYMPHOID_TISSUE	0.166815	492	N
JHH6_LIVER	0.166566	491	N
BT549_BREAST	0.166317	490	Y
JHH7_LIVER	0.166258	489	N
KD	0.166182	488	N
DU145_PROSTATE	0.16612	487	N
LN382_CENTRAL_NERVOUS_SYSTEM	0.165597	486	N
RERFLCSQ1_LUNG	0.165539	485	N
LOUNH91_LUNG	0.165218	484	N
SW1710_URINARY_TRACT	0.165208	483	N
LN18_CENTRAL_NERVOUS_SYSTEM	0.165109	482	N
T173_BONE	0.165037	481	N
EJM_HAEMATOPOIETIC_AND_LYMPHOID_TISSUE	0.164752	480	N
HS229T_LUNG	0.164706	479	N
HS729_SOFT_TISSUE	0.164569	478	N
HS895T_SKIN	0.164398	477	N
OCI-MY5-2	0.16416	476	N
TO175T_HAEMATOPOIETIC_AND_LYMPHOID_TISSUE	0.164029	475	N
CAKI2_KIDNEY	0.163982	474	N
KYSE150_OESOPHAGUS	0.163245	473	N
TIG3TD_LUNG	0.162935	472	N
A673_BONE	0.16277	471	N
KPNSI9S_AUTONOMIC_GANGLIA	0.162604	470	N
EPLC272H_LUNG	0.162471	469	N
SLR25_KIDNEY	0.162451	468	N
PK45H_PANCREAS	0.162062	467	N
KPMRTRY	0.161895	466	N
HS870T_BONE	0.16152	465	N
IGR39_SKIN	0.161327	464	N
U343_CENTRAL_NERVOUS_SYSTEM	0.161306	463	N
MOLM16_HAEMATOPOIETIC_AND_LYMPHOID_TISSUE	0.160906	462	N
LN319_CENTRAL_NERVOUS_SYSTEM	0.160423	461	N
OV7_OVARY	0.160414	460	N
CALU6_LUNG	0.160305	459	N
LN428_CENTRAL_NERVOUS_SYSTEM	0.160016	458	N
SNU449_LIVER	0.159937	457	N
HS294T_SKIN	0.159896	456	N
SW620_LARGE_INTESTINE	0.159792	455	N
OSRC2_KIDNEY	0.159748	454	N
DMS454_LUNG	0.159649	453	N
NALM19_HAEMATOPOIETIC_AND_LYMPHOID_TISSUE	0.159599	452	N
PRECLH_PROSTATE	0.159381	451	N
HS698T_LARGE_INTESTINE	0.159045	450	N
HS742T_BREAST	0.158764	449	Y
NCIH1755_LUNG	0.158672	448	N
PEER_HAEMATOPOIETIC_AND_LYMPHOID_TISSUE	0.158651	447	N
HOP62_LUNG	0.158497	446	N
KYSE140_OESOPHAGUS	0.158444	445	N
ST486_HAEMATOPOIETIC_AND_LYMPHOID_TISSUE	0.158362	444	N
SKUT1_SOFT_TISSUE	0.158213	443	N
NCI-H2004RT_2	0.158189	442	N
SKOV3_OVARY	0.158045	441	N
WM88_SKIN	0.157991	440	N
JK1_HAEMATOPOIETIC_AND_LYMPHOID_TISSUE	0.157765	439	N
YH13_CENTRAL_NERVOUS_SYSTEM	0.157261	438	N
COLO668_LUNG	0.157255	437	N
TALL1_HAEMATOPOIETIC_AND_LYMPHOID_TISSUE	0.157127	436	N
HCC95_LUNG	0.156566	435	N
VMRCRCW_KIDNEY	0.156224	434	N
IALM_LUNG	0.155794	433	N
DND41_HAEMATOPOIETIC_AND_LYMPHOID_TISSUE	0.155604	432	N
DBTRG05MG_CENTRAL_NERVOUS_SYSTEM	0.155475	431	N
SKMEL3_SKIN	0.154865	430	N
HS611T_HAEMATOPOIETIC_AND_LYMPHOID_TISSUE	0.154636	429	N
SUDHL4_HAEMATOPOIETIC_AND_LYMPHOID_TISSUE	0.154585	428	N
SNU1272_KIDNEY	0.15445	427	N
DOHH2_HAEMATOPOIETIC_AND_LYMPHOID_TISSUE	0.154436	426	N
KU812_HAEMATOPOIETIC_AND_LYMPHOID_TISSUE	0.153947	425	N
LCLC103H_LUNG	0.153871	424	N
MCAS_OVARY	0.153732	423	N
CAL78_BONE	0.153682	422	N
TF1_HAEMATOPOIETIC_AND_LYMPHOID_TISSUE	0.153468	421	N
NCIH460_LUNG	0.153422	420	N
HS281T_BREAST	0.152932	419	Y
PL21_HAEMATOPOIETIC_AND_LYMPHOID_TISSUE	0.152771	418	N
RL_HAEMATOPOIETIC_AND_LYMPHOID_TISSUE	0.152733	417	N
SKMM2_HAEMATOPOIETIC_AND_LYMPHOID_TISSUE	0.152672	416	N
KARPAS422_HAEMATOPOIETIC_AND_LYMPHOID_TISSUE	0.152241	415	N
NCIH2052_PLEURA	0.151739	414	N
LN340_CENTRAL_NERVOUS_SYSTEM	0.151091	413	N
OVCAR8_OVARY	0.151002	412	N
TUHR4TKB_KIDNEY	0.150951	411	N
TUHR10TKB_KIDNEY	0.150874	410	N
EBC1_LUNG	0.150859	409	N
NCI-H2887	0.150857	408	N
KHM1B_HAEMATOPOIETIC_AND_LYMPHOID_TISSUE	0.150524	407	N
NCIH1876_LUNG	0.150001	406	N
SW1783_CENTRAL_NERVOUS_SYSTEM	0.149854	405	N
RD_SOFT_TISSUE	0.149798	404	N
SF126_CENTRAL_NERVOUS_SYSTEM	0.14961	403	N
A2780_OVARY	0.14921	402	N
FUOV1_OVARY	0.149189	401	N
MUTZ5_HAEMATOPOIETIC_AND_LYMPHOID_TISSUE	0.149119	400	N
HS939T_SKIN	0.149112	399	N
HS706T_BONE	0.14902	398	N
GDM1_HAEMATOPOIETIC_AND_LYMPHOID_TISSUE	0.148982	397	N
HT144_SKIN	0.148791	396	N
TTC642	0.148787	395	N
HCC2108_LUNG	0.148702	394	N
NCIH209_LUNG	0.148588	393	N
KCL22_HAEMATOPOIETIC_AND_LYMPHOID_TISSUE	0.148568	392	N
KALS1_CENTRAL_NERVOUS_SYSTEM	0.148532	391	N
5637_URINARY_TRACT	0.148466	390	N
UACC257_SKIN	0.148434	389	N
TE441T_SOFT_TISSUE	0.148215	388	N
SCLC21H_LUNG	0.148046	387	N
LU99_LUNG	0.147779	386	N
HS343T_BREAST	0.147751	385	Y
BL70_HAEMATOPOIETIC_AND_LYMPHOID_TISSUE	0.147739	384	N
HCT116_LARGE_INTESTINE	0.147644	383	N
ECC12_STOMACH	0.147542	382	N
BFTC909_KIDNEY	0.147389	381	N
T24_URINARY_TRACT	0.147317	380	N
ALLSIL_HAEMATOPOIETIC_AND_LYMPHOID_TISSUE	0.147216	379	N
8305C_THYROID	0.146769	378	N
ISTMES2_PLEURA	0.146598	377	N
NCIH2106_LUNG	0.146485	376	N
NOMO1_HAEMATOPOIETIC_AND_LYMPHOID_TISSUE	0.146454	375	N
AML193_HAEMATOPOIETIC_AND_LYMPHOID_TISSUE	0.146195	374	N
RCHACV_HAEMATOPOIETIC_AND_LYMPHOID_TISSUE	0.146166	373	N
NCIH2286_LUNG	0.146071	372	N
NCO2_HAEMATOPOIETIC_AND_LYMPHOID_TISSUE	0.145748	371	N
MOLP2_HAEMATOPOIETIC_AND_LYMPHOID_TISSUE	0.145693	370	N
MHHCALL4_HAEMATOPOIETIC_AND_LYMPHOID_TISSUE	0.145689	369	N
MHHNB11_AUTONOMIC_GANGLIA	0.145543	368	N
P3HR1_HAEMATOPOIETIC_AND_LYMPHOID_TISSUE	0.145523	367	N
SW1088_CENTRAL_NERVOUS_SYSTEM	0.145508	366	N
SKLMS1_SOFT_TISSUE	0.145093	365	N
A4FUK_HAEMATOPOIETIC_AND_LYMPHOID_TISSUE	0.145036	364	N
SKMEL30_SKIN	0.144416	363	N
RERFLCAI_LUNG	0.144356	362	N
MOLP8_HAEMATOPOIETIC_AND_LYMPHOID_TISSUE	0.144316	361	N
HS578T_BREAST	0.144222	360	Y
NCIH1385_LUNG	0.143641	359	N
COLO800_SKIN	0.14319	358	N
GOS3_CENTRAL_NERVOUS_SYSTEM	0.142938	357	N
NCIH2227_LUNG	0.142871	356	N
MDAMB435S_SKIN	0.142816	355	N
CALU1_LUNG	0.142717	354	N
NALM1_HAEMATOPOIETIC_AND_LYMPHOID_TISSUE	0.142567	353	N
42MGBA_CENTRAL_NERVOUS_SYSTEM	0.142548	352	N
SKHEP1_LIVER	0.142481	351	N
U251MG_CENTRAL_NERVOUS_SYSTEM	0.141681	350	N
UO31_KIDNEY	0.141607	349	N
A172_CENTRAL_NERVOUS_SYSTEM	0.141552	348	N
CA46_HAEMATOPOIETIC_AND_LYMPHOID_TISSUE	0.141515	347	N
SBC5_LUNG	0.141473	346	N
SJSA1_BONE	0.141436	345	N
OCIM1_HAEMATOPOIETIC_AND_LYMPHOID_TISSUE	0.14136	344	N
HMCB_SKIN	0.141205	343	N
A427	0.141114	342	N
DMS114_LUNG	0.140817	341	N
WM2664_SKIN	0.140571	340	N
UACC62_SKIN	0.140523	339	N
HDLM2_HAEMATOPOIETIC_AND_LYMPHOID_TISSUE	0.140474	338	N
253J_URINARY_TRACT	0.140393	337	N
DAUDI_HAEMATOPOIETIC_AND_LYMPHOID_TISSUE	0.140373	336	N
KARPAS299_HAEMATOPOIETIC_AND_LYMPHOID_TISSUE	0.140304	335	N
A549_LUNG	0.140293	334	N
NCIH1355_LUNG	0.140235	333	N
NCIH196_LUNG	0.140065	332	N
H4_CENTRAL_NERVOUS_SYSTEM	0.139764	331	N
KOPN8_HAEMATOPOIETIC_AND_LYMPHOID_TISSUE	0.139534	330	N
BT-12	0.139016	329	N
DKMG_CENTRAL_NERVOUS_SYSTEM	0.138521	328	N
HARA_LUNG	0.138338	327	N
EW8_BONE	0.13826	326	N
RAJI_HAEMATOPOIETIC_AND_LYMPHOID_TISSUE	0.138151	325	N
HL60_HAEMATOPOIETIC_AND_LYMPHOID_TISSUE	0.137874	324	N
PSN1_PANCREAS	0.137746	323	N
TT2609C02_THYROID	0.137709	322	N
DB_HAEMATOPOIETIC_AND_LYMPHOID_TISSUE	0.137681	321	N
SKMEL28_SKIN	0.137658	320	N
SHP77_LUNG	0.137195	319	N
639V_URINARY_TRACT	0.137178	318	N
WM1799_SKIN	0.137108	317	N
SUDHL5_HAEMATOPOIETIC_AND_LYMPHOID_TISSUE	0.137025	316	N
HS683_CENTRAL_NERVOUS_SYSTEM	0.135851	315	N
KM12_LARGE_INTESTINE	0.135684	314	N
LK2_LUNG	0.135635	313	N
NCIH2030_LUNG	0.135466	312	N
A704_KIDNEY	0.135268	311	N
SLR23_KIDNEY	0.135212	310	N
MDAMB436_BREAST	0.135125	309	Y
OCIAML3_HAEMATOPOIETIC_AND_LYMPHOID_TISSUE	0.135078	308	N
KYSE410_OESOPHAGUS	0.13492	307	N
LAMA84_HAEMATOPOIETIC_AND_LYMPHOID_TISSUE	0.134796	306	N
CMK_HAEMATOPOIETIC_AND_LYMPHOID_TISSUE	0.134192	305	N
EOL1_HAEMATOPOIETIC_AND_LYMPHOID_TISSUE	0.134183	304	N
TTC1240	0.134018	303	N
HS852T_SKIN	0.133867	302	N
VMRCRCZ_KIDNEY	0.133691	301	N
CORL47_LUNG	0.133558	300	N
HGC27_STOMACH	0.133308	299	N
NCIH841_LUNG	0.133205	298	N
NCIH322_LUNG	0.132981	297	N
SKMEL5_SKIN	0.13297	296	N
SKMEL1_SKIN	0.132759	295	N
COLO783_SKIN	0.13267	294	N
CAS1_CENTRAL_NERVOUS_SYSTEM	0.132399	293	N
CJM_SKIN	0.132185	292	N
NUDHL1_HAEMATOPOIETIC_AND_LYMPHOID_TISSUE	0.132141	291	N
THP1_HAEMATOPOIETIC_AND_LYMPHOID_TISSUE	0.131996	290	N
SUDHL10_HAEMATOPOIETIC_AND_LYMPHOID_TISSUE	0.131804	289	N
KMS20_HAEMATOPOIETIC_AND_LYMPHOID_TISSUE	0.131798	288	N
STM9101	0.131716	287	N
ACHN_KIDNEY	0.131598	286	N
SUDHL6_HAEMATOPOIETIC_AND_LYMPHOID_TISSUE	0.131561	285	N
TM-87	0.131369	284	N
REH_HAEMATOPOIETIC_AND_LYMPHOID_TISSUE	0.131322	283	N
SNU685_ENDOMETRIUM	0.131232	282	N
OCILY19_HAEMATOPOIETIC_AND_LYMPHOID_TISSUE	0.131231	281	N
MINO_HAEMATOPOIETIC_AND_LYMPHOID_TISSUE	0.130956	280	N
NCIH520_LUNG	0.130889	279	N
NAMALWA_HAEMATOPOIETIC_AND_LYMPHOID_TISSUE	0.130871	278	N
BL41_HAEMATOPOIETIC_AND_LYMPHOID_TISSUE	0.13057	277	N
U266B1_HAEMATOPOIETIC_AND_LYMPHOID_TISSUE	0.130234	276	N
SUPB15_HAEMATOPOIETIC_AND_LYMPHOID_TISSUE	0.130146	275	N
HCC44_LUNG	0.130126	274	N
MONOMAC1_HAEMATOPOIETIC_AND_LYMPHOID_TISSUE	0.129892	273	N
PFEIFFER_HAEMATOPOIETIC_AND_LYMPHOID_TISSUE	0.128714	272	N
NALM6_HAEMATOPOIETIC_AND_LYMPHOID_TISSUE	0.12866	271	N
LN464_CENTRAL_NERVOUS_SYSTEM	0.128492	270	N
KYSE70_OESOPHAGUS	0.128414	269	N
SUDHL8_HAEMATOPOIETIC_AND_LYMPHOID_TISSUE	0.128301	268	N
NCIH526_LUNG	0.128156	267	N
SUPT11_HAEMATOPOIETIC_AND_LYMPHOID_TISSUE	0.127947	266	N
HS746T_STOMACH	0.127703	265	N
SKNMC_BONE	0.127641	264	N
NCIH1792_LUNG	0.127419	263	N
MHHCALL2_HAEMATOPOIETIC_AND_LYMPHOID_TISSUE	0.127379	262	N
CI1_HAEMATOPOIETIC_AND_LYMPHOID_TISSUE	0.127372	261	N
HOS_BONE	0.127313	260	N
JVM2_HAEMATOPOIETIC_AND_LYMPHOID_TISSUE	0.127249	259	N
SKES1_BONE	0.127193	258	N
KMS27_HAEMATOPOIETIC_AND_LYMPHOID_TISSUE	0.126507	257	N
KASUMI2_HAEMATOPOIETIC_AND_LYMPHOID_TISSUE	0.12637	256	N
HCC461	0.126209	255	N
HS936T_SKIN	0.126145	254	N
SKMEL31_SKIN	0.126108	253	N
IPC298_SKIN	0.12581	252	N
RVH421_SKIN	0.12551	251	N
MEWO_SKIN	0.125487	250	N
NCIH28_PLEURA	0.125033	249	N
KMRC1_KIDNEY	0.124947	248	N
SNU466_CENTRAL_NERVOUS_SYSTEM	0.124671	247	N
A2058_SKIN	0.124498	246	N
KP4_PANCREAS	0.124383	245	N
HCC1438_LUNG	0.124284	244	N
NCIH1915_LUNG	0.124244	243	N
MOLT13_HAEMATOPOIETIC_AND_LYMPHOID_TISSUE	0.12411	242	N
ME1_HAEMATOPOIETIC_AND_LYMPHOID_TISSUE	0.123866	241	N
C32_SKIN	0.123717	240	N
L363_HAEMATOPOIETIC_AND_LYMPHOID_TISSUE	0.12336	239	N
KNS42_CENTRAL_NERVOUS_SYSTEM	0.122888	238	N
MC116_HAEMATOPOIETIC_AND_LYMPHOID_TISSUE	0.122734	237	N
COLO741_SKIN	0.122447	236	N
NCIH522_LUNG	0.122369	235	N
RKO_LARGE_INTESTINE	0.122256	234	N
SKLU1_LUNG	0.122171	233	N
EB1_HAEMATOPOIETIC_AND_LYMPHOID_TISSUE	0.122131	232	N
NUDUL1_HAEMATOPOIETIC_AND_LYMPHOID_TISSUE	0.122002	231	N
OCI-MY7-2	0.121993	230	N
NCIH1581_LUNG	0.121394	229	N
A375_SKIN	0.121241	228	N
JM1_HAEMATOPOIETIC_AND_LYMPHOID_TISSUE	0.121105	227	N
NCIH146_LUNG	0.12107	226	N
KNS81_CENTRAL_NERVOUS_SYSTEM	0.120722	225	N
MOLM13_HAEMATOPOIETIC_AND_LYMPHOID_TISSUE	0.120617	224	N
HS172T_URINARY_TRACT	0.120563	223	N
JURLMK1_HAEMATOPOIETIC_AND_LYMPHOID_TISSUE	0.120476	222	N
HPBALL_HAEMATOPOIETIC_AND_LYMPHOID_TISSUE	0.120359	221	N
LN229_CENTRAL_NERVOUS_SYSTEM	0.120353	220	N
SW1573_LUNG	0.120208	219	N
MUTZ3_HAEMATOPOIETIC_AND_LYMPHOID_TISSUE	0.120185	218	N
HEL_HAEMATOPOIETIC_AND_LYMPHOID_TISSUE	0.119813	217	N
CADOES1_BONE	0.118888	216	N
CORL279_LUNG	0.118399	215	N
SKMEL24_SKIN	0.118273	214	N
697_HAEMATOPOIETIC_AND_LYMPHOID_TISSUE	0.118026	213	N
NCIH2066_LUNG	0.117955	212	N
EWS502_BONE	0.117952	211	N
IGR1_SKIN	0.117935	210	N
NCIH1341_LUNG	0.117837	209	N
KYSE450_OESOPHAGUS	0.117757	208	N
HNT-34-2	0.117554	207	N
G361_SKIN	0.117419	206	N
JHOC5_OVARY	0.1173	205	N
SW579_THYROID	0.117194	204	N
TTC-709	0.116737	203	N
SNU1105_CENTRAL_NERVOUS_SYSTEM	0.116698	202	N
GCIY_STOMACH	0.116439	201	N
UOK101_KIDNEY	0.116379	200	N
TTC549	0.116271	199	N
MOLT3_HAEMATOPOIETIC_AND_LYMPHOID_TISSUE	0.116266	198	N
PF382_HAEMATOPOIETIC_AND_LYMPHOID_TISSUE	0.11626	197	N
KO52_HAEMATOPOIETIC_AND_LYMPHOID_TISSUE	0.116017	196	N
8505C_THYROID	0.115724	195	N
M059K_CENTRAL_NERVOUS_SYSTEM	0.115683	194	N
MEG01_HAEMATOPOIETIC_AND_LYMPHOID_TISSUE	0.115346	193	N
SKNSH_AUTONOMIC_GANGLIA	0.115287	192	N
SKM1_HAEMATOPOIETIC_AND_LYMPHOID_TISSUE	0.114642	191	N
RH41_SOFT_TISSUE	0.114513	190	N
IGR37_SKIN	0.114476	189	N
HS944T_SKIN	0.114297	188	N
U937_HAEMATOPOIETIC_AND_LYMPHOID_TISSUE	0.114249	187	N
GRANTA519_HAEMATOPOIETIC_AND_LYMPHOID_TISSUE	0.114106	186	N
GA10_HAEMATOPOIETIC_AND_LYMPHOID_TISSUE	0.113764	185	N
KMS-18-2	0.113719	184	N
D283MED_CENTRAL_NERVOUS_SYSTEM	0.113634	183	N
BCP1_HAEMATOPOIETIC_AND_LYMPHOID_TISSUE	0.113474	182	N
KMS21BM_HAEMATOPOIETIC_AND_LYMPHOID_TISSUE	0.113444	181	N
A101D_SKIN	0.113129	180	N
PLB-985-2	0.112684	179	N
COLO320_LARGE_INTESTINE	0.112214	178	N
NCIH889_LUNG	0.112073	177	N
P12ICHIKAWA_HAEMATOPOIETIC_AND_LYMPHOID_TISSUE	0.1119	176	N
HUNS1_HAEMATOPOIETIC_AND_LYMPHOID_TISSUE	0.111878	175	N
769P_KIDNEY	0.111583	174	N
LNZ308_CENTRAL_NERVOUS_SYSTEM	0.110889	173	N
NCIH2171_LUNG	0.110866	172	N
PATU8988T_PANCREAS	0.110865	171	N
J82_URINARY_TRACT	0.110827	170	N
SKNAS_AUTONOMIC_GANGLIA	0.110698	169	N
MELHO_SKIN	0.110685	168	N
AMO1_HAEMATOPOIETIC_AND_LYMPHOID_TISSUE	0.110632	167	N
LP1_HAEMATOPOIETIC_AND_LYMPHOID_TISSUE	0.11001	166	N
SNU423_LIVER	0.109877	165	N
KMRC2_KIDNEY	0.109861	164	N
NCIH716_LARGE_INTESTINE	0.109575	163	N
OCIAML5_HAEMATOPOIETIC_AND_LYMPHOID_TISSUE	0.109543	162	N
KYSE180_OESOPHAGUS	0.109525	161	N
SKNO-1-2	0.10945	160	N
A3KAW_HAEMATOPOIETIC_AND_LYMPHOID_TISSUE	0.109216	159	N
SH10TC_STOMACH	0.10897	158	N
KS1_CENTRAL_NERVOUS_SYSTEM	0.108808	157	N
NCIH1963_LUNG	0.10845	156	N
MHHCALL3_HAEMATOPOIETIC_AND_LYMPHOID_TISSUE	0.108041	155	N
EM2_HAEMATOPOIETIC_AND_LYMPHOID_TISSUE	0.107916	154	N
BDCM_HAEMATOPOIETIC_AND_LYMPHOID_TISSUE	0.10768	153	N
COLO679_SKIN	0.107655	152	N
NCIH1436_LUNG	0.107452	151	N
TOLEDO_HAEMATOPOIETIC_AND_LYMPHOID_TISSUE	0.107228	150	N
CHP212_AUTONOMIC_GANGLIA	0.107185	149	N
NCIH810_LUNG	0.107106	148	N
SAOS2_BONE	0.106949	147	N
NB4_HAEMATOPOIETIC_AND_LYMPHOID_TISSUE	0.106589	146	N
NCIH661_LUNG	0.106344	145	N
DAOY_CENTRAL_NERVOUS_SYSTEM	0.106305	144	N
LMSU_STOMACH	0.106141	143	N
CMLT1_HAEMATOPOIETIC_AND_LYMPHOID_TISSUE	0.106042	142	N
CORL311_LUNG	0.105932	141	N
JVM3_HAEMATOPOIETIC_AND_LYMPHOID_TISSUE	0.105914	140	N
MDST8_LARGE_INTESTINE	0.105857	139	N
253JBV_URINARY_TRACT	0.105845	138	N
CORL24_LUNG	0.105282	137	N
LN443_CENTRAL_NERVOUS_SYSTEM	0.104727	136	N
WM983B_SKIN	0.104499	135	N
SIGM5_HAEMATOPOIETIC_AND_LYMPHOID_TISSUE	0.104279	134	N
NCIH211_LUNG	0.103944	133	N
OVTOKO_OVARY	0.103647	132	N
KG1C_CENTRAL_NERVOUS_SYSTEM	0.103263	131	N
RPMI8402_HAEMATOPOIETIC_AND_LYMPHOID_TISSUE	0.103177	130	N
DEL_HAEMATOPOIETIC_AND_LYMPHOID_TISSUE	0.103098	129	N
SKNDZ_AUTONOMIC_GANGLIA	0.102937	128	N
NCIH1105_LUNG	0.10284	127	N
KG1_HAEMATOPOIETIC_AND_LYMPHOID_TISSUE	0.102832	126	N
WM115_SKIN	0.102825	125	N
G292CLONEA141B1_BONE	0.102132	124	N
GSS_STOMACH	0.102077	123	N
TE617T_SOFT_TISSUE	0.101543	122	N
U87MG_CENTRAL_NERVOUS_SYSTEM	0.101289	121	N
KYM1_SOFT_TISSUE	0.101178	120	N
SW1271_LUNG	0.100835	119	N
REC1_HAEMATOPOIETIC_AND_LYMPHOID_TISSUE	0.100783	118	N
COV434_OVARY	0.100601	117	N
KARPAS620_HAEMATOPOIETIC_AND_LYMPHOID_TISSUE	0.100532	116	N
L540_HAEMATOPOIETIC_AND_LYMPHOID_TISSUE	0.100456	115	N
NB1_AUTONOMIC_GANGLIA	0.100335	114	N
S117_SOFT_TISSUE	0.100209	113	N
CH157MN_CENTRAL_NERVOUS_SYSTEM	0.0999822	112	N
HEC50B_ENDOMETRIUM	0.0998702	111	N
SNU1_STOMACH	0.0997888	110	N
HSC3_UPPER_AERODIGESTIVE_TRACT	0.0986373	109	N
SF268_CENTRAL_NERVOUS_SYSTEM	0.0978013	108	N
NCIH929_HAEMATOPOIETIC_AND_LYMPHOID_TISSUE	0.0969054	107	N
SIMA_AUTONOMIC_GANGLIA	0.096663	106	N
SW1353_BONE	0.0966234	105	N
HH_HAEMATOPOIETIC_AND_LYMPHOID_TISSUE	0.0964847	104	N
HEL9217_HAEMATOPOIETIC_AND_LYMPHOID_TISSUE	0.0963982	103	N
C8166	0.0963788	102	N
KASUMI1_HAEMATOPOIETIC_AND_LYMPHOID_TISSUE	0.0963713	101	N
SUPT1_HAEMATOPOIETIC_AND_LYMPHOID_TISSUE	0.096306	100	N
HUTU80_SMALL_INTESTINE	0.096151	99	N
TC71_BONE	0.0959298	98	N
WM793_SKIN	0.0955361	97	N
A1207_CENTRAL_NERVOUS_SYSTEM	0.0941459	96	N
HUT78_HAEMATOPOIETIC_AND_LYMPHOID_TISSUE	0.0934706	95	N
FTC238_THYROID	0.0934467	94	N
NCIH69_LUNG	0.0933768	93	N
MEC1_HAEMATOPOIETIC_AND_LYMPHOID_TISSUE	0.0928212	92	N
JJN3_HAEMATOPOIETIC_AND_LYMPHOID_TISSUE	0.0927773	91	N
MJ_HAEMATOPOIETIC_AND_LYMPHOID_TISSUE	0.0924699	90	N
NCIH23_LUNG	0.0918486	89	N
MOLM6_HAEMATOPOIETIC_AND_LYMPHOID_TISSUE	0.0916232	88	N
SKNEP1	0.0915204	87	N
GCT_SOFT_TISSUE	0.0911973	86	N
SEM_HAEMATOPOIETIC_AND_LYMPHOID_TISSUE	0.0910335	85	N
NCIH1703_LUNG	0.0905145	84	N
KASUMI6_HAEMATOPOIETIC_AND_LYMPHOID_TISSUE	0.0904172	83	N
LOUCY_HAEMATOPOIETIC_AND_LYMPHOID_TISSUE	0.0901826	82	N
SR786_HAEMATOPOIETIC_AND_LYMPHOID_TISSUE	0.0900474	81	N
SF295_CENTRAL_NERVOUS_SYSTEM	0.0897159	80	N
P31FUJ_HAEMATOPOIETIC_AND_LYMPHOID_TISSUE	0.089714	79	N
MONOMAC6_HAEMATOPOIETIC_AND_LYMPHOID_TISSUE	0.0894391	78	N
SUDHL1_HAEMATOPOIETIC_AND_LYMPHOID_TISSUE	0.0892644	77	N
KE97_HAEMATOPOIETIC_AND_LYMPHOID_TISSUE	0.0892318	76	N
NCIH2081_LUNG	0.0882215	75	N
RH30_SOFT_TISSUE	0.0880214	74	N
NCIH1092_LUNG	0.0879214	73	N
MM1S_HAEMATOPOIETIC_AND_LYMPHOID_TISSUE	0.087532	72	N
HMC18_BREAST	0.0875135	71	Y
KMS28BM_HAEMATOPOIETIC_AND_LYMPHOID_TISSUE	0.0874024	70	N
TM31_CENTRAL_NERVOUS_SYSTEM	0.0870437	69	N
SKNBE2_AUTONOMIC_GANGLIA	0.0868651	68	N
TOV112D_OVARY	0.0865805	67	N
U118MG_CENTRAL_NERVOUS_SYSTEM	0.0865625	66	N
NCIH1339_LUNG	0.0859368	65	N
U178_CENTRAL_NERVOUS_SYSTEM	0.0856023	64	N
NCIH82_LUNG	0.0852487	63	N
INA-6-2	0.085035	62	N
EHEB_HAEMATOPOIETIC_AND_LYMPHOID_TISSUE	0.0849118	61	N
OPM2_HAEMATOPOIETIC_AND_LYMPHOID_TISSUE	0.0849035	60	N
KELLY_AUTONOMIC_GANGLIA	0.0839183	59	N
KMM1_HAEMATOPOIETIC_AND_LYMPHOID_TISSUE	0.0837843	58	N
TYKNU_OVARY	0.0835365	57	N
OCIAML2_HAEMATOPOIETIC_AND_LYMPHOID_TISSUE	0.0832609	56	N
DMS273_LUNG	0.0829924	55	N
KE37_HAEMATOPOIETIC_AND_LYMPHOID_TISSUE	0.0825623	54	N
786O_KIDNEY	0.0820296	53	N
HEYA8_OVARY	0.0819488	52	N
MON	0.0807127	51	N
SH4_SKIN	0.0806774	50	N
L428_HAEMATOPOIETIC_AND_LYMPHOID_TISSUE	0.0798368	49	N
NCIH1155_LUNG	0.0791369	48	N
NMCG1_CENTRAL_NERVOUS_SYSTEM	0.078639	47	N
KMH2_HAEMATOPOIETIC_AND_LYMPHOID_TISSUE	0.0786314	46	N
NCI-H2077	0.0785009	45	N
OCILY3_HAEMATOPOIETIC_AND_LYMPHOID_TISSUE	0.0784943	44	N
SUPM2_HAEMATOPOIETIC_AND_LYMPHOID_TISSUE	0.0771132	43	N
NCIH650_LUNG	0.0757242	42	N
KIJK_HAEMATOPOIETIC_AND_LYMPHOID_TISSUE	0.0754264	41	N
IOMMLEE_CENTRAL_NERVOUS_SYSTEM	0.0752737	40	N
GB1_CENTRAL_NERVOUS_SYSTEM	0.0749817	39	N
HCC1359_LUNG	0.0747789	38	N
HUT102_HAEMATOPOIETIC_AND_LYMPHOID_TISSUE	0.0736587	37	N
RKN_SOFT_TISSUE	0.071844	36	N
CHP126_AUTONOMIC_GANGLIA	0.0716128	35	N
ES2_OVARY	0.0711077	34	N
COLO684_ENDOMETRIUM	0.0710165	33	N
KMS34_HAEMATOPOIETIC_AND_LYMPHOID_TISSUE	0.0708448	32	N
MOLT16_HAEMATOPOIETIC_AND_LYMPHOID_TISSUE	0.07013	31	N
KMS26_HAEMATOPOIETIC_AND_LYMPHOID_TISSUE	0.0700834	30	N
NH6_AUTONOMIC_GANGLIA	0.0698406	29	N
HT1080_SOFT_TISSUE	0.069586	28	N
MELJUSO_SKIN	0.0691129	27	N
NCIH1184_LUNG	0.0689396	26	N
HCC33_LUNG	0.0687923	25	N
GAMG_CENTRAL_NERVOUS_SYSTEM	0.0678072	24	N
KPNRTBM1_AUTONOMIC_GANGLIA	0.067344	23	N
JMSU1_URINARY_TRACT	0.0661736	22	N
SKNFI_AUTONOMIC_GANGLIA	0.0607758	21	N
NCIH1299_LUNG	0.0602548	20	N
HLF_LIVER	0.0599773	19	N
L1236_HAEMATOPOIETIC_AND_LYMPHOID_TISSUE	0.0598291	18	N
NCIH446_LUNG	0.0596496	17	N
D341MED_CENTRAL_NERVOUS_SYSTEM	0.0581887	16	N
HDMYZ_HAEMATOPOIETIC_AND_LYMPHOID_TISSUE	0.0575112	15	N
NCIH1930_LUNG	0.0544912	14	N
KPNYN_AUTONOMIC_GANGLIA	0.0537148	13	N
NCIH1694_LUNG	0.0515618	12	N
IMR32_AUTONOMIC_GANGLIA	0.0497767	11	N
JURKAT_HAEMATOPOIETIC_AND_LYMPHOID_TISSUE	0.0487542	10	N
OPM-1-2	0.0463841	9	N
KMS11_HAEMATOPOIETIC_AND_LYMPHOID_TISSUE	0.0442009	8	N
SNU398_LIVER	0.0421474	7	N
SKPNDW	0.0400717	6	N
AM38_CENTRAL_NERVOUS_SYSTEM	0.0397377	5	N
LOXIMVI_SKIN	0.0372148	4	N
UMUC3_URINARY_TRACT	0.037131	3	N
NCIH524_LUNG	0.0347327	2	N
MSTO211H_PLEURA	0.0314603	1	N

## Sheet: Fig3b
	y	x
EFM19_BREAST	0.41314	0.378781
MDAMB468_BREAST	0.341688	0.289067
MDAMB231_BREAST	0.158237	0.156276
EFM192A_BREAST	0.421117	0.420667
CAL851_BREAST	0.310952	0.256279
BT549_BREAST	0.131897	0.116921
MDAMB453_BREAST	0.366566	0.368766
BT474_BREAST	0.357326	0.3565
AU565_BREAST	0.342533	0.339124
MDAMB415_BREAST	0.446828	0.424683
HS578T_BREAST	0.131922	0.144222
BT20_BREAST	0.320931	0.294867
MDAMB436_BREAST	0.127239	0.11328
MDAMB361_BREAST	0.414649	0.369357
SKBR3_BREAST	0.378101	0.362142
HCC1395_BREAST	0.190795	0.182795
HCC1806_BREAST	0.320774	0.300228
HCC1143_BREAST	0.270595	0.266083
DU4475_BREAST	0.182273	0.161675
HCC70_BREAST	0.371331	0.306176
HCC38_BREAST	0.274182	0.25311
ZR751_BREAST	0.421555	0.383199
HS606T_BREAST	0.166146	0.164592
HCC1937_BREAST	0.308348	0.291252
HCC1187_BREAST	0.293834	0.281538
HCC202_BREAST	0.402398	0.393048
HS739T_BREAST	0.166111	0.172158
MDAMB157_BREAST	0.19665	0.203507
MDAMB175VII_BREAST	0.38648	0.332838
HCC1954_BREAST	0.338448	0.277078
HCC2218_BREAST	0.400635	0.387597
CAMA1_BREAST	0.393087	0.371669
HMC18_BREAST	0.0720308	0.0534248
MCF7_BREAST	0.357566	0.326354
T47D_BREAST	0.407754	0.395262
HCC1500_BREAST	0.398729	0.335422
HCC2157_BREAST	0.349538	0.333746
HCC1419_BREAST	0.36986	0.335572
BT483_BREAST	0.435854	0.403887
ZR7530_BREAST	0.413991	0.40317
UACC812_BREAST	0.427042	0.371784
HCC1599_BREAST	0.217097	0.191001
JIMT1_BREAST	0.286921	0.283721
CAL51_BREAST	0.229309	0.206581
HDQP1_BREAST	0.343423	0.318039
CAL120_BREAST	0.162159	0.122244
HS274T_BREAST	0.164995	0.17115
HS281T_BREAST	0.138133	0.143724
HS742T_BREAST	0.147019	0.143139
HS343T_BREAST	0.134472	0.143679
MDAMB134VI_BREAST	0.367262	0.346289
KPL1_BREAST	0.365474	0.315826
CAL148_BREAST	0.345854	0.328644
UACC893_BREAST	0.335464	0.319806
HCC1428_BREAST	0.345312	0.314187
HCC1569_BREAST	0.289119	0.294469
HMEL_BREAST	0.208322	0.17021

## Sheet: Fig3c
row.names	dim1	dim2	subtype	biopsy.site
SRR4238348	-14.1393	-9.58176	LuminalB	LIVER
SRR4305661	-13.3622	-11.1593	LuminalB	LIVER
SRR4306168	-3.31875	-1.56534	Her2-enriched	BREAST
SRR4305664	-8.43941	-2.81857	LuminalB	LIVER
SRR4306264	11.8442	10.3668	Basal-like	LYMPH_NODE
SRR4305690	-7.15753	-4.24055	LuminalB	LIVER
SRR4305672	-15.1325	-5.97688	LuminalA	LIVER
SRR4306485	-1.29327	-3.6359	Her2-enriched	LIVER
SRR4305676	-12.746	-0.618854	LuminalA	LIVER
SRR4306538	0.844505	-0.445692	Her2-enriched	LYMPH_NODE
SRR4306571	-3.80535	-5.08137	Her2-enriched	LYMPH_NODE
SRR4306649	13.287	5.96913	Basal-like	LIVER
SRR4306704	-10.6939	-2.05632	LuminalA	LIVER
SRR4306724	17.8401	11.1064	Basal-like	LIVER
SRR4306728	-7.46987	-10.1776	LuminalB	LIVER
SRR4306747	-8.11894	-8.22217	LuminalB	LIVER
SRR4306798	-4.48718	-2.35516	Her2-enriched	LYMPH_NODE
SRR4306802	7.9261	5.81695	Her2-enriched	SKIN_PUNCH
SRR4306810	-11.252	-9.41326	LuminalB	STERNAL_MASS
SRR4306814	-1.67881	-5.65095	LuminalB	LYMPH_NODE
SRR4306825	0.386057	2.01661	Her2-enriched	LUNG
SRR4306856	-9.23986	-7.40158	LuminalB	LYMPH_NODE
SRR4306860	2.95323	-2.98044	Her2-enriched	LIVER
SRR4306864	-3.65312	2.69543	LuminalA	CHEST_WALL
SRR4306872	15.3011	13.1936	Basal-like	LIVER
SRR4306892	17.3982	13.7715	Basal-like	CHEST_WALL
SRR4306900	15.2574	5.60749	Basal-like	BRAIN
SRR4306904	-4.74642	-8.76524	LuminalB	PERITONEAL_FLUID
SRR4306945	-6.32735	-7.85737	LuminalB	LYMPH_NODE
SRR4306949	-11.0053	-5.0038	LuminalB	LYMPH_NODE
SRR4306957	13.3546	9.41291	Basal-like	SKIN_PUNCH
SRR4306964	-12.7697	-6.39194	LuminalB	SUBCUTANEOUS_CHEST_WALL
SRR4306968	1.73163	1.29176	Her2-enriched	LIVER
SRR4306983	16.827	9.04336	Basal-like	STERNAL_MASS
SRR4306995	14.8362	7.71504	Basal-like	LIVER
SRR4307045	-15.1217	-3.06274	LuminalB	LIVER
SRR4307053	-0.745989	-6.93131	LuminalB	LIVER
SRR4307071	15.8505	11.3372	Basal-like	LIVER
SRR4307141	-1.17481	-1.2177	LuminalA	BONE
SRR4307148	8.56159	6.95803	Normal-like	SKIN
SRR4307222	12.0631	7.91982	Basal-like	SKIN_PUNCH
SRR4307230	19.318	9.8371	Basal-like	LYMPH_NODE
SRR4307250	-9.29512	-4.88745	LuminalB	LIVER
SRR4307258	16.5427	6.81709	Basal-like	BRAIN
SRR4307262	14.6702	9.68819	Basal-like	CHEST_WALL
SRR4307301	-11.3366	-6.94081	LuminalB	PSOAS_MUSCLE
SRR4307452	-9.76612	-12.6435	LuminalB	LIVER
SRR4307498	-2.20443	1.03203	Her2-enriched	LIVER
SRR4307502	-11.7875	-3.64843	LuminalB	LIVER
SRR4307516	-6.01221	2.91523	LuminalA	LIVER
SRR4307533	13.8152	12.6497	Basal-like	LIVER
SRR4307673	1.05142	-2.06437	Her2-enriched	LIVER
SRR4307806	-13.3788	-4.36497	LuminalB	LIVER

## Sheet: Fig3d
row.names	Basal-like	LuminalB	LuminalA	Her2-enriched
EFM19_BREAST	0.350622	0.457871	0.355538	0.408971
MDAMB468_BREAST	0.355385	0.289966	0.254074	0.36069
MDAMB231_BREAST	0.198203	0.131927	0.148168	0.168262
EFM192A_BREAST	0.341884	0.442629	0.35366	0.437685
CAL851_BREAST	0.361927	0.266774	0.218391	0.318671
BT549_BREAST	0.203103	0.124504	0.105099	0.158224
MDAMB453_BREAST	0.299711	0.400958	0.320544	0.37123
BT474_BREAST	0.31133	0.386825	0.310222	0.372836
AU565_BREAST	0.317942	0.359652	0.30273	0.383366
MDAMB415_BREAST	0.346075	0.447065	0.369714	0.430179
HS578T_BREAST	0.15089	0.126383	0.120503	0.146692
BT20_BREAST	0.304907	0.311157	0.26527	0.330594
MDAMB436_BREAST	0.175174	0.102246	0.109315	0.135125
MDAMB361_BREAST	0.338527	0.428432	0.351863	0.417158
SKBR3_BREAST	0.338395	0.388456	0.31772	0.407415
HCC1395_BREAST	0.267706	0.182586	0.169508	0.216721
HCC1806_BREAST	0.339902	0.295989	0.269396	0.33628
HCC1143_BREAST	0.363827	0.248254	0.207446	0.293464
DU4475_BREAST	0.166421	0.188583	0.126261	0.165632
HCC70_BREAST	0.413219	0.334532	0.267892	0.386561
HCC38_BREAST	0.356849	0.255147	0.227013	0.317556
ZR751_BREAST	0.305679	0.425448	0.327617	0.41999
HS606T_BREAST	0.173144	0.16545	0.167141	0.186817
HCC1937_BREAST	0.350207	0.286176	0.253609	0.328555
HCC1187_BREAST	0.361138	0.271795	0.243109	0.321406
HCC202_BREAST	0.342812	0.410224	0.348885	0.430268
HS739T_BREAST	0.185592	0.169134	0.163735	0.194005
MDAMB157_BREAST	0.234672	0.196815	0.185731	0.213322
MDAMB175VII_BREAST	0.277059	0.393276	0.31124	0.3628
HCC1954_BREAST	0.346613	0.316987	0.250701	0.370981
HCC2218_BREAST	0.318285	0.420831	0.324449	0.409914
CAMA1_BREAST	0.3046	0.408939	0.30865	0.382178
HMC18_BREAST	0.120139	0.0715543	0.0522522	0.0956836
MCF7_BREAST	0.262435	0.39822	0.277164	0.344488
T47D_BREAST	0.330335	0.426845	0.362233	0.413725
HCC1500_BREAST	0.288139	0.425182	0.302553	0.354377
HCC2157_BREAST	0.408445	0.32455	0.252243	0.364124
HCC1419_BREAST	0.275043	0.404351	0.325928	0.362439
BT483_BREAST	0.328206	0.47953	0.355478	0.42776
ZR7530_BREAST	0.303641	0.454784	0.365384	0.405848
UACC812_BREAST	0.325021	0.46136	0.349464	0.413577
HCC1599_BREAST	0.366594	0.20407	0.124221	0.255148
JIMT1_BREAST	0.312653	0.282009	0.247572	0.318796
CAL51_BREAST	0.227611	0.220065	0.219373	0.234763
HDQP1_BREAST	0.367245	0.321687	0.305462	0.343996
CAL120_BREAST	0.198857	0.158564	0.148702	0.170414
HS274T_BREAST	0.174772	0.171691	0.1958	0.198909
HS281T_BREAST	0.159972	0.136364	0.134976	0.159767
HS742T_BREAST	0.158764	0.14443	0.145499	0.172006
HS343T_BREAST	0.151792	0.128486	0.143115	0.151334
MDAMB134VI_BREAST	0.238293	0.433423	0.293887	0.346289
KPL1_BREAST	0.27245	0.387531	0.276923	0.363631
CAL148_BREAST	0.311886	0.366128	0.276202	0.340556
UACC893_BREAST	0.283037	0.347412	0.28479	0.373841
HCC1428_BREAST	0.280751	0.353378	0.290819	0.341443
HCC1569_BREAST	0.381381	0.270199	0.255487	0.332867
HMEL_BREAST	0.240298	0.199641	0.197829	0.226493

## Sheet: Fig 4a
# This table is for the boxplot											#This table is for the upper-left sub-panel
											row.names	median.sample	MDAMB231
HCC70	SRR4306264	0.303022					rank	median.correlation			ENSG00000149418	6.52042	0.851241
MDAMB231	SRR4306264	0.18025				SKNFI_AUTONOMIC_GANGLIA	1	0.0366974			ENSG00000154277	5.1334	1.22393
HCC70	SRR4306649	0.440142				NCIH524_LUNG	2	0.0471765			ENSG00000119888	8.05001	3.47041
MDAMB231	SRR4306649	0.158241				JURKAT_HAEMATOPOIETIC_AND_LYMPHOID_TISSUE	3	0.0478755			ENSG00000039068	6.32912	0.461844
HCC70	SRR4306724	0.453684				AM38_CENTRAL_NERVOUS_SYSTEM	4	0.0493955			ENSG00000147676	6.44328	2.25587
MDAMB231	SRR4306724	0.23552				SKPNDW	5	0.0539649			ENSG00000175793	7.10339	6.09035
HCC70	SRR4306872	0.422682				KPNYN_AUTONOMIC_GANGLIA	6	0.0547854			ENSG00000181885	7.38707	3.08269
MDAMB231	SRR4306872	0.211504				UMUC3_URINARY_TRACT	7	0.0549492			ENSG00000163453	7.31805	8.15378
HCC70	SRR4306892	0.314086				L1236_HAEMATOPOIETIC_AND_LYMPHOID_TISSUE	8	0.055491			ENSG00000113140	9.61839	0.542552
MDAMB231	SRR4306892	0.155166				IMR32_AUTONOMIC_GANGLIA	9	0.0578074			ENSG00000171345	10.1453	8.35783
HCC70	SRR4306900	0.453431				SIMA_AUTONOMIC_GANGLIA	10	0.0580277			ENSG00000169715	7.76202	7.00752
MDAMB231	SRR4306900	0.204532				NCIH1694_LUNG	11	0.060744			ENSG00000189143	7.6923	4.85071
HCC70	SRR4306957	0.359242				OPM-1-2	12	0.0615486			ENSG00000167601	2.69377	8.08299
MDAMB231	SRR4306957	0.204686				KPNRTBM1_AUTONOMIC_GANGLIA	13	0.0617611			ENSG00000249007	0.863938	2.0976
HCC70	SRR4306983	0.34694				COLO684_ENDOMETRIUM	14	0.0622673			ENSG00000124107	7.478	0.586556
MDAMB231	SRR4306983	0.199351				CHP126_AUTONOMIC_GANGLIA	15	0.0645143			ENSG00000152661	3.68594	1.96692
HCC70	SRR4306995	0.367804				NCIH1930_LUNG	16	0.0661441			ENSG00000122862	5.06264	4.79204
MDAMB231	SRR4306995	0.158238				NH6_AUTONOMIC_GANGLIA	17	0.0661616			ENSG00000176788	4.06781	5.83671
HCC70	SRR4307071	0.382915				SNU398_LIVER	18	0.0664872			ENSG00000120708	6.26266	5.58354
MDAMB231	SRR4307071	0.146592				NCIH1184_LUNG	19	0.0689396			ENSG00000198959	3.85798	6.91044
HCC70	SRR4307222	0.437094				NCIH446_LUNG	20	0.069969			ENSG00000106366	3.47249	7.58359
MDAMB231	SRR4307222	0.226281				LOXIMVI_SKIN	21	0.0700734			ENSG00000134871	6.16511	4.46082
HCC70	SRR4307230	0.426999				NCIH1155_LUNG	22	0.0702708			ENSG00000167642	7.83813	7.35298
MDAMB231	SRR4307230	0.193251				D341MED_CENTRAL_NERVOUS_SYSTEM	23	0.0709995			ENSG00000132470	5.84449	5.70355
HCC70	SRR4307258	0.413219				HLF_LIVER	24	0.0730975			ENSG00000115380	3.926	5.26544
MDAMB231	SRR4307258	0.201123				HUT102_HAEMATOPOIETIC_AND_LYMPHOID_TISSUE	25	0.0736587			ENSG00000107984	0.422233	7.48861
HCC70	SRR4307262	0.384271				KELLY_AUTONOMIC_GANGLIA	26	0.0772331			ENSG00000135480	9.36376	7.80158
MDAMB231	SRR4307262	0.195815				SKNBE2_AUTONOMIC_GANGLIA	27	0.0790108			ENSG00000105825	0.731183	4.90673
HCC70	SRR4307533	0.436811				SUPM2_HAEMATOPOIETIC_AND_LYMPHOID_TISSUE	28	0.0795256			ENSG00000138772	4.95977	5.87315
MDAMB231	SRR4307533	0.198203				MSTO211H_PLEURA	29	0.0807618			ENSG00000019582	9.28135	5.90563
						P31FUJ_HAEMATOPOIETIC_AND_LYMPHOID_TISSUE	30	0.0809954			ENSG00000130303	5.70044	6.77295
						KMS34_HAEMATOPOIETIC_AND_LYMPHOID_TISSUE	31	0.0825948			ENSG00000101335	5.66789	6.38305
						NCIH1092_LUNG	32	0.0827413			ENSG00000130508	5.39951	4.86645
						HDMYZ_HAEMATOPOIETIC_AND_LYMPHOID_TISSUE	33	0.0836743			ENSG00000058085	3.72356	4.34516
						GB1_CENTRAL_NERVOUS_SYSTEM	34	0.0850578			ENSG00000166145	6.98402	1.36135
						L428_HAEMATOPOIETIC_AND_LYMPHOID_TISSUE	35	0.0851659			ENSG00000136167	3.67243	0.443331
						NCI-H2077	36	0.0853732			ENSG00000100234	5.12846	6.91703
						OPM2_HAEMATOPOIETIC_AND_LYMPHOID_TISSUE	37	0.086442			ENSG00000229124	2.53605	8.40283
						MON	38	0.0865737			ENSG00000185275	0	2.7039
						GAMG_CENTRAL_NERVOUS_SYSTEM	39	0.0865922			ENSG00000129354	5.52544	3.59174
						KMS11_HAEMATOPOIETIC_AND_LYMPHOID_TISSUE	40	0.0875473			ENSG00000122861	4.42358	7.59722
						NMCG1_CENTRAL_NERVOUS_SYSTEM	41	0.0877578			ENSG00000146674	5.88044	4.08468
						KE37_HAEMATOPOIETIC_AND_LYMPHOID_TISSUE	42	0.0877869			ENSG00000257671	1.98914	6.33704
						U118MG_CENTRAL_NERVOUS_SYSTEM	43	0.0881567			ENSG00000163347	4.6017	0.782165
						U178_CENTRAL_NERVOUS_SYSTEM	44	0.0884375			ENSG00000105974	4.10182	8.22646
						NCIH82_LUNG	45	0.0884955			ENSG00000096696	7.26021	4.5908
						KMH2_HAEMATOPOIETIC_AND_LYMPHOID_TISSUE	46	0.0894833			ENSG00000163430	5.14241	5.6869
						MOLT16_HAEMATOPOIETIC_AND_LYMPHOID_TISSUE	47	0.0901009			ENSG00000134013	4.24717	6.77991
						LOUCY_HAEMATOPOIETIC_AND_LYMPHOID_TISSUE	48	0.0901826			ENSG00000188643	8.10234	7.10433
						KASUMI6_HAEMATOPOIETIC_AND_LYMPHOID_TISSUE	49	0.0904172			ENSG00000142173	7.26228	3.86597
						OCIAML2_HAEMATOPOIETIC_AND_LYMPHOID_TISSUE	50	0.0911734			ENSG00000115457	6.72792	0.405786
						MELJUSO_SKIN	51	0.0924238			ENSG00000169908	8.31456	6.01295
						HCC33_LUNG	52	0.0927444			ENSG00000041982	4.15704	2.85581
						OCILY3_HAEMATOPOIETIC_AND_LYMPHOID_TISSUE	53	0.0929304			ENSG00000111348	6.36124	5.63379
						HT1080_SOFT_TISSUE	54	0.0932378			ENSG00000170558	1.07039	0.560599
						KMS28BM_HAEMATOPOIETIC_AND_LYMPHOID_TISSUE	55	0.093329			ENSG00000013588	4.25776	6.22876
						KMM1_HAEMATOPOIETIC_AND_LYMPHOID_TISSUE	56	0.0942973			ENSG00000101210	0.831877	3.54862
						NCIH716_LARGE_INTESTINE	57	0.0944555			ENSG00000105699	7.01592	3.39506
						NCIH2081_LUNG	58	0.0944615			ENSG00000142910	4.80581	5.32426
						NCIH69_LUNG	59	0.0953442			ENSG00000187498	5.84298	2.68874
						DMS273_LUNG	60	0.0955207			ENSG00000185885	7.83662	4.1676
						IOMMLEE_CENTRAL_NERVOUS_SYSTEM	61	0.0957189			ENSG00000137801	5.31723	8.4905
						NCIH1105_LUNG	62	0.0958456			ENSG00000134531	5.8089	6.2034
						KMS26_HAEMATOPOIETIC_AND_LYMPHOID_TISSUE	63	0.0961121			ENSG00000135318	2.22959	6.90725
						HH_HAEMATOPOIETIC_AND_LYMPHOID_TISSUE	64	0.0974397			ENSG00000103485	4.39643	0.0911212
						HCC1359_LUNG	65	0.0975046			ENSG00000050165	2.63227	0.438569
						HEL9217_HAEMATOPOIETIC_AND_LYMPHOID_TISSUE	66	0.0978631			ENSG00000026025	8.77837	8.98391
						SR786_HAEMATOPOIETIC_AND_LYMPHOID_TISSUE	67	0.0981753			ENSG00000128340	3.42761	6.20678
						HUT78_HAEMATOPOIETIC_AND_LYMPHOID_TISSUE	68	0.0983549			ENSG00000176046	5.60229	1.35621
						MJ_HAEMATOPOIETIC_AND_LYMPHOID_TISSUE	69	0.0991477			ENSG00000117472	1.21412	2.3787
						SF295_CENTRAL_NERVOUS_SYSTEM	70	0.0995552			ENSG00000157227	6.75382	6.97884
						SW1353_BONE	71	0.0996655			ENSG00000177469	4.9905	7.73199
						RKN_SOFT_TISSUE	72	0.100049			ENSG00000259279	0	7.07948
						CMLT1_HAEMATOPOIETIC_AND_LYMPHOID_TISSUE	73	0.10018			ENSG00000234961	0.189034	8.80987
						TM31_CENTRAL_NERVOUS_SYSTEM	74	0.100501			ENSG00000141756	5.21994	0.241501
						EHEB_HAEMATOPOIETIC_AND_LYMPHOID_TISSUE	75	0.10054			ENSG00000196878	3.43829	6.62472
						COV434_OVARY	76	0.100601			ENSG00000118785	6.91217	0.748214
						NB1_AUTONOMIC_GANGLIA	77	0.101494			ENSG00000184254	4.26228	2.15933
						NCIH1299_LUNG	78	0.101887			ENSG00000167767	3.77716	6.30072
						NCIH2066_LUNG	79	0.10235			ENSG00000170955	4.63691	6.41978
						KS1_CENTRAL_NERVOUS_SYSTEM	80	0.10251			ENSG00000142871	4.99413	8.71062
						ES2_OVARY	81	0.10267			ENSG00000118523	5.21917	7.07486
						SKNDZ_AUTONOMIC_GANGLIA	82	0.102889			ENSG00000138119	4.88655	6.57852
						HEL_HAEMATOPOIETIC_AND_LYMPHOID_TISSUE	83	0.103048			ENSG00000150782	2.38681	3.45877
						RH30_SOFT_TISSUE	84	0.10308			ENSG00000144063	3.97728	3.8136
						KYM1_SOFT_TISSUE	85	0.103093			ENSG00000118640	7.64321	6.88203
						A1207_CENTRAL_NERVOUS_SYSTEM	86	0.103595			ENSG00000166033	4.9905	4.71315
						TE617T_SOFT_TISSUE	87	0.104122			ENSG00000109113	5.58556	5.90951
						SKNEP1	88	0.104136			ENSG00000182195	6.26379	2.12243
						KG1C_CENTRAL_NERVOUS_SYSTEM	89	0.104162			ENSG00000184363	5.75355	3.12589
						NCIH889_LUNG	90	0.104468			ENSG00000148677	0.495695	6.89897
						L540_HAEMATOPOIETIC_AND_LYMPHOID_TISSUE	91	0.104698			ENSG00000117525	2.04264	8.06069
						MM1S_HAEMATOPOIETIC_AND_LYMPHOID_TISSUE	92	0.105516			ENSG00000113657	3.76447	0.758159
						CORL24_LUNG	93	0.105986			ENSG00000167779	2.29866	5.6067
						NCIH650_LUNG	94	0.1061			ENSG00000185686	4.41684	0.0994285
						WM115_SKIN	95	0.106543			ENSG00000185201	7.48623	4.6841
						GCT_SOFT_TISSUE	96	0.106714			ENSG00000148344	3.81762	5.29917
						KG1_HAEMATOPOIETIC_AND_LYMPHOID_TISSUE	97	0.10699			ENSG00000024422	4.25248	5.83725
						JURLMK1_HAEMATOPOIETIC_AND_LYMPHOID_TISSUE	98	0.107291			ENSG00000163435	7.80355	1.27464
						INA-6-2	99	0.107375			ENSG00000134802	6.27296	6.30854
						SKNAS_AUTONOMIC_GANGLIA	100	0.107744			ENSG00000198910	1.61353	4.13541
						NCIH929_HAEMATOPOIETIC_AND_LYMPHOID_TISSUE	101	0.107845			ENSG00000130513	1.83592	1.97252
						SUPT1_HAEMATOPOIETIC_AND_LYMPHOID_TISSUE	102	0.108285			ENSG00000008517	6.50938	2.92692
						MEC1_HAEMATOPOIETIC_AND_LYMPHOID_TISSUE	103	0.108428			ENSG00000104368	2.74846	6.68679
						KIJK_HAEMATOPOIETIC_AND_LYMPHOID_TISSUE	104	0.108733			ENSG00000150687	3.77821	7.25057
						RPMI8402_HAEMATOPOIETIC_AND_LYMPHOID_TISSUE	105	0.108881			ENSG00000271581	0.632268	4.35142
						U87MG_CENTRAL_NERVOUS_SYSTEM	106	0.109172			ENSG00000122786	5.93452	4.96586
						CHP212_AUTONOMIC_GANGLIA	107	0.109665			ENSG00000142156	6.58391	5.04799
						SNU1_STOMACH	108	0.110337			ENSG00000242265	5.779	3.69271
						LN443_CENTRAL_NERVOUS_SYSTEM	109	0.110404			ENSG00000115414	9.33822	6.56783
						PF382_HAEMATOPOIETIC_AND_LYMPHOID_TISSUE	110	0.110537			ENSG00000141934	6.85885	4.40356
						MONOMAC6_HAEMATOPOIETIC_AND_LYMPHOID_TISSUE	111	0.110543			ENSG00000142227	4.63401	7.86877
						TYKNU_OVARY	112	0.111308			ENSG00000169439	4.88801	2.56404
						HEYA8_OVARY	113	0.111411			ENSG00000173156	5.2075	4.23765
						MOLM6_HAEMATOPOIETIC_AND_LYMPHOID_TISSUE	114	0.111632			ENSG00000091986	4.44095	4.44784
						NCIH2227_LUNG	115	0.11178			ENSG00000116962	3.66676	0.0980515
						NCIH2171_LUNG	116	0.111818			ENSG00000111799	3.59813	4.42665
						KE97_HAEMATOPOIETIC_AND_LYMPHOID_TISSUE	117	0.111896			ENSG00000100558	2.65764	4.62045
						253JBV_URINARY_TRACT	118	0.111928			ENSG00000163565	4.87086	4.84957
						SH4_SKIN	119	0.111981			ENSG00000139211	1.29866	4.70825
						BDCM_HAEMATOPOIETIC_AND_LYMPHOID_TISSUE	120	0.112127			ENSG00000170421	8.77456	8.42838
						SHP77_LUNG	121	0.112492			ENSG00000183853	2.88557	4.51245
						TOV112D_OVARY	122	0.112686			ENSG00000139278	2.66903	4.80125
						SF268_CENTRAL_NERVOUS_SYSTEM	123	0.112885			ENSG00000175592	2.61117	7.85348
						SEM_HAEMATOPOIETIC_AND_LYMPHOID_TISSUE	124	0.113382			ENSG00000130707	7.1822	2.23828
						TC71_BONE	125	0.113585			ENSG00000046604	5.17073	4.78821
						SKNO-1-2	126	0.113596			ENSG00000099284	4.44758	0.0831127
						HUTU80_SMALL_INTESTINE	127	0.113994			ENSG00000163739	2.46728	1.05238
						NCIH1385_LUNG	128	0.114124			ENSG00000148671	4.48091	5.36553
						C8166	129	0.114348			ENSG00000089820	3.92029	0.524894
						SW1271_LUNG	130	0.114412			ENSG00000145623	3.37434	4.59717
						KMRC2_KIDNEY	131	0.115155			ENSG00000164251	2.44361	6.83938
						NCIH1963_LUNG	132	0.11536			ENSG00000143320	9.03455	2.48835
						786O_KIDNEY	133	0.115464			ENSG00000196139	4.01703	4.63155
						L363_HAEMATOPOIETIC_AND_LYMPHOID_TISSUE	134	0.115524			ENSG00000177106	6.06091	5.43007
						KARPAS620_HAEMATOPOIETIC_AND_LYMPHOID_TISSUE	135	0.115764			ENSG00000111321	6.77479	4.63963
						RH41_SOFT_TISSUE	136	0.116408			ENSG00000026508	7.31606	7.27643
						TTC-709	137	0.116737			ENSG00000118898	4.77821	2.81301
						TTC549	138	0.117347			ENSG00000141753	5.95582	9.21118
						SKNSH_AUTONOMIC_GANGLIA	139	0.117503			ENSG00000169429	2.02857	1.60571
						NCIH1703_LUNG	140	0.117592			ENSG00000163814	3.35473	5.96153
						COLO320_LARGE_INTESTINE	141	0.117859			ENSG00000092929	3.86691	5.63021
						SNU1105_CENTRAL_NERVOUS_SYSTEM	142	0.118179			ENSG00000113739	3.78973	0.42047
						WM793_SKIN	143	0.118231			ENSG00000108846	2.23266	3.5503
						NCIH661_LUNG	144	0.118711			ENSG00000131711	2.58976	4.56229
						CADOES1_BONE	145	0.118888			ENSG00000008394	8.64663	4.09982
						KASUMI2_HAEMATOPOIETIC_AND_LYMPHOID_TISSUE	146	0.119137			ENSG00000105971	4.20945	5.47494
						SNU423_LIVER	147	0.11919			ENSG00000211445	4.36247	6.04709
						LP1_HAEMATOPOIETIC_AND_LYMPHOID_TISSUE	148	0.119249			ENSG00000168672	4.48864	2.8746
						KO52_HAEMATOPOIETIC_AND_LYMPHOID_TISSUE	149	0.11946			ENSG00000109099	4.34837	5.02385
						P12ICHIKAWA_HAEMATOPOIETIC_AND_LYMPHOID_TISSUE	150	0.119544			ENSG00000142627	2.72683	7.04141
						NCIH1436_LUNG	151	0.119609			ENSG00000105357	5.23573	0.111411
						JJN3_HAEMATOPOIETIC_AND_LYMPHOID_TISSUE	152	0.11961			ENSG00000074370	2.09085	0.167507
						NALM6_HAEMATOPOIETIC_AND_LYMPHOID_TISSUE	153	0.119705			ENSG00000065361	5.49665	0.759038
						SUDHL1_HAEMATOPOIETIC_AND_LYMPHOID_TISSUE	154	0.119708			ENSG00000255443	0.432959	6.29285
						GRANTA519_HAEMATOPOIETIC_AND_LYMPHOID_TISSUE	155	0.119729			ENSG00000011028	4.0018	2.74354
						HUNS1_HAEMATOPOIETIC_AND_LYMPHOID_TISSUE	156	0.11986			ENSG00000100979	5.73715	1.54182
						SIGM5_HAEMATOPOIETIC_AND_LYMPHOID_TISSUE	157	0.119934			ENSG00000146648	3.7366	5.10285
						HMC18	158	0.120139			ENSG00000051523	7.92125	4.62544
						MDST8_LARGE_INTESTINE	159	0.120535			ENSG00000135919	5.06781	2.75296
						HS172T_URINARY_TRACT	160	0.120563			ENSG00000090530	1.85997	3.90926
						TOLEDO_HAEMATOPOIETIC_AND_LYMPHOID_TISSUE	161	0.120628			ENSG00000131016	1.11103	2.15343
						KMS-18-2	162	0.120712			ENSG00000090339	4.39985	2.83588
						G292CLONEA141B1_BONE	163	0.120773			ENSG00000138061	3.77189	6.82172
						LN229_CENTRAL_NERVOUS_SYSTEM	164	0.120808			ENSG00000154734	2.97453	2.45189
						NCIH23_LUNG	165	0.121134			ENSG00000196754	3.41954	5.52159
						HNT-34-2	166	0.121217			ENSG00000109472	2.69153	2.94533
						OCI-MY7-2	167	0.121993			ENSG00000215845	6.57516	3.23417
						NCIH1339_LUNG	168	0.122453			ENSG00000185215	5.68538	4.2849
						CH157MN_CENTRAL_NERVOUS_SYSTEM	169	0.122504			ENSG00000106991	5.28133	0.334822
						M059K_CENTRAL_NERVOUS_SYSTEM	170	0.123002			ENSG00000161638	4.47703	5.45288
						OCIM1_HAEMATOPOIETIC_AND_LYMPHOID_TISSUE	171	0.123008			ENSG00000196154	7.25682	8.35308
						WM983B_SKIN	172	0.123421			ENSG00000059804	2.25399	3.5586
						PLB-985-2	173	0.123451			ENSG00000105048	1.59455	4.42543
						EB1_HAEMATOPOIETIC_AND_LYMPHOID_TISSUE	174	0.123525			ENSG00000077942	4.51475	0.490666
						ME1_HAEMATOPOIETIC_AND_LYMPHOID_TISSUE	175	0.123859			ENSG00000128342	1.15704	4.19255
						LNZ308_CENTRAL_NERVOUS_SYSTEM	176	0.123969			ENSG00000198467	6.63735	3.08733
						JMSU1_URINARY_TRACT	177	0.12401			ENSG00000019549	3.26604	4.04132
						MHHCALL3_HAEMATOPOIETIC_AND_LYMPHOID_TISSUE	178	0.124318			ENSG00000135046	6.56331	7.32517
						MUTZ3_HAEMATOPOIETIC_AND_LYMPHOID_TISSUE	179	0.124544			ENSG00000168899	4.28318	0.830342
						NCIH146_LUNG	180	0.124644			ENSG00000172927	1.57531	6.32922
						SNU466_CENTRAL_NERVOUS_SYSTEM	181	0.124671			ENSG00000127920	1.89918	3.94487
						CI1_HAEMATOPOIETIC_AND_LYMPHOID_TISSUE	182	0.125097			ENSG00000104723	4.66959	3.79232
						LMSU_STOMACH	183	0.12562			ENSG00000060982	1.63691	3.65169
						COLO668_LUNG	184	0.125728			ENSG00000003436	2.93546	4.39107
						MOLT13_HAEMATOPOIETIC_AND_LYMPHOID_TISSUE	185	0.125893			ENSG00000131981	7.20193	5.90794
						MOLT3_HAEMATOPOIETIC_AND_LYMPHOID_TISSUE	186	0.126007			ENSG00000101000	2.22651	3.89027
						CORL311_LUNG	187	0.126198			ENSG00000196562	5.8674	0.0388426
						REC1_HAEMATOPOIETIC_AND_LYMPHOID_TISSUE	188	0.12622			ENSG00000259583	1.25096	1.49974
						KASUMI1_HAEMATOPOIETIC_AND_LYMPHOID_TISSUE	189	0.126408			ENSG00000145632	4.53543	6.99426
						CORL47_LUNG	190	0.12644			ENSG00000245067	0.0143553	5.23267
						KMS27_HAEMATOPOIETIC_AND_LYMPHOID_TISSUE	191	0.126507			ENSG00000165025	2.774	0.0477349
						NCIH810_LUNG	192	0.127114			ENSG00000238258	0	6.00938
						JVM3_HAEMATOPOIETIC_AND_LYMPHOID_TISSUE	193	0.127899			ENSG00000042493	8	6.91997
						SUPT11_HAEMATOPOIETIC_AND_LYMPHOID_TISSUE	194	0.127947			ENSG00000152952	4.44294	4.38332
						OCIAML5_HAEMATOPOIETIC_AND_LYMPHOID_TISSUE	195	0.128093			ENSG00000105976	2.73769	5.25569
						U937_HAEMATOPOIETIC_AND_LYMPHOID_TISSUE	196	0.12811			ENSG00000108821	8.0663	1.28281
						SUPB15_HAEMATOPOIETIC_AND_LYMPHOID_TISSUE	197	0.128156			ENSG00000102409	3.22805	0.0974375
						DAUDI_HAEMATOPOIETIC_AND_LYMPHOID_TISSUE	198	0.128159			ENSG00000156711	5.16872	4.65324
						CMK_HAEMATOPOIETIC_AND_LYMPHOID_TISSUE	199	0.128359			ENSG00000141526	4.99005	6.73225
						NCIH1581_LUNG	200	0.128647			ENSG00000075223	2.39506	4.60587
						AMO1_HAEMATOPOIETIC_AND_LYMPHOID_TISSUE	201	0.12891			ENSG00000180921	5.48736	2.13357
						A3KAW_HAEMATOPOIETIC_AND_LYMPHOID_TISSUE	202	0.129156			ENSG00000005884	3.41549	8.02342
						HDLM2_HAEMATOPOIETIC_AND_LYMPHOID_TISSUE	203	0.12928			ENSG00000091136	4.72465	5.06399
						DMS114_LUNG	204	0.129412			ENSG00000161249	5.43129	0.35264
						JVM2_HAEMATOPOIETIC_AND_LYMPHOID_TISSUE	205	0.129528			ENSG00000102554	4.21878	3.08473
						EM2_HAEMATOPOIETIC_AND_LYMPHOID_TISSUE	206	0.129642			ENSG00000111275	5.488	4.57177
						BCP1_HAEMATOPOIETIC_AND_LYMPHOID_TISSUE	207	0.129741			ENSG00000197043	5.70044	5.38584
						MHHNB11_AUTONOMIC_GANGLIA	208	0.1298			ENSG00000074527	2.41684	3.52051
						KMS21BM_HAEMATOPOIETIC_AND_LYMPHOID_TISSUE	209	0.130531			ENSG00000120885	9.23376	3.53201
						PFEIFFER_HAEMATOPOIETIC_AND_LYMPHOID_TISSUE	210	0.130613			ENSG00000102879	4.67751	0.822138
						697_HAEMATOPOIETIC_AND_LYMPHOID_TISSUE	211	0.130758			ENSG00000115648	3.13422	4.22919
						MOLM13_HAEMATOPOIETIC_AND_LYMPHOID_TISSUE	212	0.13092			ENSG00000076706	5.09803	3.42648
						MHHCALL2_HAEMATOPOIETIC_AND_LYMPHOID_TISSUE	213	0.131141			ENSG00000106484	4.90737	2.95109
						TM-87	214	0.131369			ENSG00000205336	6.53854	2.74875
						DEL_HAEMATOPOIETIC_AND_LYMPHOID_TISSUE	215	0.131978			ENSG00000182871	6.11374	5.038
						D283MED_CENTRAL_NERVOUS_SYSTEM	216	0.132156			ENSG00000101160	7.71672	7.90662
						NB4_HAEMATOPOIETIC_AND_LYMPHOID_TISSUE	217	0.132219			ENSG00000183087	4.01167	6.44692
						A704_KIDNEY	218	0.132356			ENSG00000164932	5.96417	0.757716
						DKMG_CENTRAL_NERVOUS_SYSTEM	219	0.132558			ENSG00000114631	4.66107	2.14075
						JM1_HAEMATOPOIETIC_AND_LYMPHOID_TISSUE	220	0.132868			ENSG00000257453	1.02148	7.7353
						SKMEL31_SKIN	221	0.132978			ENSG00000132688	4.35685	1.80603
						OCIAML3_HAEMATOPOIETIC_AND_LYMPHOID_TISSUE	222	0.133026			ENSG00000086289	1.79077	4.09473
						HEC50B_ENDOMETRIUM	223	0.133032			ENSG00000164294	3.27947	4.28531
						REH_HAEMATOPOIETIC_AND_LYMPHOID_TISSUE	224	0.133585			ENSG00000102038	2.4489	4.61046
						SW579_THYROID	225	0.133657			ENSG00000124225	5.66278	3.71339
						SH10TC_STOMACH	226	0.133678			ENSG00000165272	4.58316	1.78247
						SKMEL24_SKIN	227	0.133728			ENSG00000147889	7.46891	0.189643
						SBC5_LUNG	228	0.133898			ENSG00000197142	2.56803	5.47646
						COLO741_SKIN	229	0.134096			ENSG00000173801	7.65607	3.70979
						FTC238_THYROID	230	0.134422			ENSG00000187244	4.34127	2.7779
						NCIH522_LUNG	231	0.134463			ENSG00000109255	1.63227	3.91403
						ECC12_STOMACH	232	0.134738			ENSG00000156535	1.70487	0.0962602
						IGR37_SKIN	233	0.134757			ENSG00000181649	5.2292	5.81965
						LAMA84_HAEMATOPOIETIC_AND_LYMPHOID_TISSUE	234	0.134796			ENSG00000120875	1.15056	5.59934
						J82_URINARY_TRACT	235	0.134914			ENSG00000116016	4.40395	3.70041
						253J_URINARY_TRACT	236	0.134986			ENSG00000137693	4.58916	5.55736
						NOMO1_HAEMATOPOIETIC_AND_LYMPHOID_TISSUE	237	0.135039			ENSG00000132274	3.86592	1.01329
						NUDHL1_HAEMATOPOIETIC_AND_LYMPHOID_TISSUE	238	0.135143			ENSG00000130203	8.94503	1.24663
						SUDHL8_HAEMATOPOIETIC_AND_LYMPHOID_TISSUE	239	0.135456			ENSG00000166681	6.21354	6.36703
						OCILY19_HAEMATOPOIETIC_AND_LYMPHOID_TISSUE	240	0.135474			ENSG00000100342	3.45812	3.73178
						HS683_CENTRAL_NERVOUS_SYSTEM	241	0.135851			ENSG00000176014	6.23189	6.56269
						EWS502_BONE	242	0.136289			ENSG00000114019	4.08406	5.03056
						KARPAS422_HAEMATOPOIETIC_AND_LYMPHOID_TISSUE	243	0.136363			ENSG00000110092	6.09064	7.82199
						MONOMAC1_HAEMATOPOIETIC_AND_LYMPHOID_TISSUE	244	0.136501			ENSG00000139289	3.4957	6.5194
						OVTOKO_OVARY	245	0.136597			ENSG00000164647	1.97453	3.14272
						SW1088_CENTRAL_NERVOUS_SYSTEM	246	0.136626			ENSG00000128283	6.87652	4.69037
						UOK101_KIDNEY	247	0.136661			ENSG00000132182	4.13996	2.14841
						S117_SOFT_TISSUE	248	0.136719			ENSG00000213626	4.01257	2.67382
						STM9101	249	0.136878			ENSG00000198682	2.82375	4.81403
						MUTZ5_HAEMATOPOIETIC_AND_LYMPHOID_TISSUE	250	0.137066			ENSG00000099282	4.26303	4.03841
						DAOY_CENTRAL_NERVOUS_SYSTEM	251	0.137253			ENSG00000125740	0.925999	3.82808
						NCIH1341_LUNG	252	0.137529			ENSG00000198053	4.56071	1.00905
						MC116_HAEMATOPOIETIC_AND_LYMPHOID_TISSUE	253	0.137647			ENSG00000104783	5.23189	4.49422
						KNS42_CENTRAL_NERVOUS_SYSTEM	254	0.13778			ENSG00000095739	4.67243	2.68164
						MHHCALL4_HAEMATOPOIETIC_AND_LYMPHOID_TISSUE	255	0.138121			ENSG00000170345	3.50335	6.57322
						HS936T_SKIN	256	0.138364			ENSG00000162496	5.05788	2.0028
						SKLU1_LUNG	257	0.138469			ENSG00000169604	4.49506	3.98274
						MEG01_HAEMATOPOIETIC_AND_LYMPHOID_TISSUE	258	0.138607			ENSG00000118508	4.16189	4.5655
						NCIH841_LUNG	259	0.138651			ENSG00000150938	3.61589	6.03003
						42MGBA_CENTRAL_NERVOUS_SYSTEM	260	0.13889			ENSG00000181104	3.01078	4.85083
						JK1_HAEMATOPOIETIC_AND_LYMPHOID_TISSUE	261	0.138958			ENSG00000092969	2.86987	4.67202
						SKM1_HAEMATOPOIETIC_AND_LYMPHOID_TISSUE	262	0.139033			ENSG00000254422	0	5.31506
						HPBALL_HAEMATOPOIETIC_AND_LYMPHOID_TISSUE	263	0.139109			ENSG00000197457	3.09085	4.22125
						CORL279_LUNG	264	0.139527			ENSG00000143416	5.18706	2.64591
						H4_CENTRAL_NERVOUS_SYSTEM	265	0.139764			ENSG00000022267	2.45418	0.93441
						KMS20_HAEMATOPOIETIC_AND_LYMPHOID_TISSUE	266	0.140133			ENSG00000125398	5.70377	4.5893
						CAS1_CENTRAL_NERVOUS_SYSTEM	267	0.140352			ENSG00000100473	2.14405	0.948596
						NALM1_HAEMATOPOIETIC_AND_LYMPHOID_TISSUE	268	0.140449			ENSG00000175567	5.25058	4.94483
						KMRC1_KIDNEY	269	0.140674			ENSG00000135047	6.01814	6.02843
						HSC3_UPPER_AERODIGESTIVE_TRACT	270	0.14138			ENSG00000105472	2.69377	0.0201234
						LN382_CENTRAL_NERVOUS_SYSTEM	271	0.141471			ENSG00000264772	1.9855	6.62234
						MOLP2_HAEMATOPOIETIC_AND_LYMPHOID_TISSUE	272	0.14171			ENSG00000170571	2.13422	0.593221
						GOS3_CENTRAL_NERVOUS_SYSTEM	273	0.141829			ENSG00000115339	3.95513	3.30386
						KP4_PANCREAS	274	0.141871			ENSG00000110492	8.52752	3.85683
						769P_KIDNEY	275	0.141972			ENSG00000164695	4.1635	1.66405
						EOL1_HAEMATOPOIETIC_AND_LYMPHOID_TISSUE	276	0.142062			ENSG00000115963	4.31252	5.06179
						KOPN8_HAEMATOPOIETIC_AND_LYMPHOID_TISSUE	277	0.142188			ENSG00000148926	4.774	3.63387
						A375_SKIN	278	0.143336			ENSG00000177706	4.64328	4.44576
						GA10_HAEMATOPOIETIC_AND_LYMPHOID_TISSUE	279	0.144096			ENSG00000156453	4.53232	1.59784
						SKMEL28_SKIN	280	0.144161			ENSG00000172201	3.64501	0.337889
						TTC1240	281	0.144212			ENSG00000100504	4.37086	5.08948
						SKES1_BONE	282	0.144244			ENSG00000142552	4.8846	2.29027
						SKMM2_HAEMATOPOIETIC_AND_LYMPHOID_TISSUE	283	0.144449			ENSG00000163235	2.58015	4.79734
						RKO_LARGE_INTESTINE	284	0.144955			ENSG00000164171	1.8953	4.99771
						MOLP8_HAEMATOPOIETIC_AND_LYMPHOID_TISSUE	285	0.144987			ENSG00000168528	5.71727	5.9925
						KNS81_CENTRAL_NERVOUS_SYSTEM	286	0.145116			ENSG00000075618	7.19091	3.3923
						SKNMC_BONE	287	0.145474			ENSG00000071967	3.92979	4.56629
						GSS_STOMACH	288	0.145685			ENSG00000110031	2.29278	4.11395
						HS746T_STOMACH	289	0.145783			ENSG00000129226	5.39985	6.27879
						NUDUL1_HAEMATOPOIETIC_AND_LYMPHOID_TISSUE	290	0.145812			ENSG00000102024	5.37504	6.28634
						SNU685_ENDOMETRIUM	291	0.146216			ENSG00000010278	8.49997	6.0173
						MINO_HAEMATOPOIETIC_AND_LYMPHOID_TISSUE	292	0.146231			ENSG00000167880	4.04789	3.31011
						CA46_HAEMATOPOIETIC_AND_LYMPHOID_TISSUE	293	0.146372			ENSG00000111057	8.25437	8.18012
						DMS454_LUNG	294	0.14642			ENSG00000006327	6.25418	6.97244
						GCIY_STOMACH	295	0.146447			ENSG00000174307	4.53543	3.25424
						NCIH2106_LUNG	296	0.146485			ENSG00000172380	4.17233	5.89245
						KARPAS299_HAEMATOPOIETIC_AND_LYMPHOID_TISSUE	297	0.146564			ENSG00000114270	2.30743	3.66102
						COLO679_SKIN	298	0.14657			ENSG00000134824	6.0798	4.03469
						EW8_BONE	299	0.146729			ENSG00000159164	0.321928	0.0485088
						NCIH727_LUNG	300	0.146852			ENSG00000074181	6.11562	0.133271
						NCO2_HAEMATOPOIETIC_AND_LYMPHOID_TISSUE	301	0.146984			ENSG00000099250	4.47768	5.21861
						DB_HAEMATOPOIETIC_AND_LYMPHOID_TISSUE	302	0.147213			ENSG00000172716	2.30743	0.301377
						MELHO_SKIN	303	0.147373			ENSG00000149591	6.41971	1.40209
						PATU8988T_PANCREAS	304	0.147393			ENSG00000172037	6.41819	5.06576
						A172_CENTRAL_NERVOUS_SYSTEM	305	0.147697			ENSG00000053747	0.956057	3.51245
						COLO783_SKIN	306	0.147901			ENSG00000182809	6.94005	2.18862
						TT_THYROID	307	0.147904			ENSG00000055163	3.23726	0.434355
						A101D_SKIN	308	0.148023			ENSG00000261602	0	4.64436
						SCLC21H_LUNG	309	0.148817			ENSG00000117519	6.54659	7.0529
						SKLMS1_SOFT_TISSUE	310	0.148871			ENSG00000143369	3.13093	4.03998
						GDM1_HAEMATOPOIETIC_AND_LYMPHOID_TISSUE	311	0.148982			ENSG00000087077	5.98527	4.91035
						SW1573_LUNG	312	0.149068			ENSG00000137965	4.88166	3.9755
						SJSA1_BONE	313	0.149216			ENSG00000164237	2.20789	4.31387
						YH13_CENTRAL_NERVOUS_SYSTEM	314	0.149482			ENSG00000077782	3.83592	4.73474
						NCIH526_LUNG	315	0.149582			ENSG00000137331	5.32445	8.03523
						SF126_CENTRAL_NERVOUS_SYSTEM	316	0.14961			ENSG00000185499	6.28559	4.35393
						TE441T_SOFT_TISSUE	317	0.149636			ENSG00000139926	2.82171	4.9442
						BL41_HAEMATOPOIETIC_AND_LYMPHOID_TISSUE	318	0.149791			ENSG00000142089	9.19239	7.00605
						SAOS2_BONE	319	0.150144			ENSG00000254680	0.807355	6.25212
						HCC1438_LUNG	320	0.150457			ENSG00000130702	5.71534	4.57194
						A427	321	0.15049			ENSG00000112378	6.43829	4.4912
						HL60_HAEMATOPOIETIC_AND_LYMPHOID_TISSUE	322	0.150884			ENSG00000254010	1.15056	1.88959
						HS578T	323	0.15089			ENSG00000168077	3.74416	1.78455
						IGR1_SKIN	324	0.151566			ENSG00000168938	4.77873	3.90993
						HS706T_BONE	325	0.151727			ENSG00000161921	6.59813	1.22928
						ALLSIL_HAEMATOPOIETIC_AND_LYMPHOID_TISSUE	326	0.151746			ENSG00000103811	6.66334	2.45124
						HS343T	327	0.151792			ENSG00000188042	3.97636	4.89861
						UACC62_SKIN	328	0.151867			ENSG00000127990	4.18507	3.90781
						HS944T_SKIN	329	0.151926			ENSG00000159403	6.33825	1.63615
						K562_HAEMATOPOIETIC_AND_LYMPHOID_TISSUE	330	0.151937			ENSG00000121858	5.27202	4.72792
						A2780_OVARY	331	0.151942			ENSG00000125266	2.82375	4.88404
						LN464_CENTRAL_NERVOUS_SYSTEM	332	0.151969			ENSG00000057019	2.87381	5.95483
						LN18_CENTRAL_NERVOUS_SYSTEM	333	0.152124			ENSG00000111679	4.85649	1.46377
						MEWO_SKIN	334	0.152305			ENSG00000135525	4.61353	0.34698
						NCIH1915_LUNG	335	0.152366			ENSG00000116729	2.52857	4.35678
						RCHACV_HAEMATOPOIETIC_AND_LYMPHOID_TISSUE	336	0.152545			ENSG00000073350	5.87603	1.83353
						SUDHL5_HAEMATOPOIETIC_AND_LYMPHOID_TISSUE	337	0.152554			ENSG00000272273	0.111031	6.89134
						NCIH209_LUNG	338	0.152604			ENSG00000273090	0	4.97424
						KU812_HAEMATOPOIETIC_AND_LYMPHOID_TISSUE	339	0.152918			ENSG00000172638	3.72028	1.71095
						HS611T_HAEMATOPOIETIC_AND_LYMPHOID_TISSUE	340	0.153547			ENSG00000198832	6.69335	2.78407
						ACHN_KIDNEY	341	0.153606			ENSG00000083857	5.40156	5.30867
						KALS1_CENTRAL_NERVOUS_SYSTEM	342	0.153916			ENSG00000124145	6.06975	6.21195
						RVH421_SKIN	343	0.154341			ENSG00000163694	3.95977	2.98169
						NCI-H2887	344	0.154523			ENSG00000183688	2.24489	0.743989
						C32_SKIN	345	0.154641			ENSG00000105290	2.44095	1.73321
						NAMALWA_HAEMATOPOIETIC_AND_LYMPHOID_TISSUE	346	0.154854			ENSG00000166165	5.77584	5.3766
						M07E_HAEMATOPOIETIC_AND_LYMPHOID_TISSUE	347	0.15508			ENSG00000112414	3.50208	3.4548
						NCIH2030_LUNG	348	0.155141			ENSG00000162545	2.3978	2.63783
						QGP1_PANCREAS	349	0.155509			ENSG00000173706	2.70044	5.02746
						BT-12	350	0.155755			ENSG00000103490	5.11645	2.75157
						TF1_HAEMATOPOIETIC_AND_LYMPHOID_TISSUE	351	0.155863			ENSG00000168994	4.45418	4.5726
						HS698T_LARGE_INTESTINE	352	0.155903			ENSG00000063660	4.41346	4.28579
						A549_LUNG	353	0.156004			ENSG00000057294	3.38405	3.35308
						HS852T_SKIN	354	0.156209			ENSG00000082781	5.07895	5.35029
						HGC27_STOMACH	355	0.15625			ENSG00000129038	4.08831	2.31848
						KYO1_HAEMATOPOIETIC_AND_LYMPHOID_TISSUE	356	0.156342			ENSG00000085117	6.44211	5.781
						AML193_HAEMATOPOIETIC_AND_LYMPHOID_TISSUE	357	0.156689			ENSG00000116285	4.8125	7.2242
						LN340_CENTRAL_NERVOUS_SYSTEM	358	0.156742			ENSG00000188549	3.77189	4.77215
						THP1_HAEMATOPOIETIC_AND_LYMPHOID_TISSUE	359	0.156765			ENSG00000111907	7.08927	0.927277
						PSN1_PANCREAS	360	0.156812			ENSG00000134954	4.24565	5.04274
						NCIH520_LUNG	361	0.15743			ENSG00000259627	0	3.18614
						TTC642	362	0.157723			ENSG00000185222	5.28836	6.49062
						SW1783_CENTRAL_NERVOUS_SYSTEM	363	0.157804			ENSG00000183722	2.79494	3.47501
						DND41_HAEMATOPOIETIC_AND_LYMPHOID_TISSUE	364	0.158344			ENSG00000101384	3.86096	5.18443
						SNU489_CENTRAL_NERVOUS_SYSTEM	365	0.158561			ENSG00000127824	6.22612	3.90271
						U343_CENTRAL_NERVOUS_SYSTEM	366	0.158691			ENSG00000163923	5.70404	4.53335
						HS742T	367	0.158764			ENSG00000064042	3.56803	4.00775
						KHM1B_HAEMATOPOIETIC_AND_LYMPHOID_TISSUE	368	0.158947			ENSG00000240065	4.80426	5.50901
						U266B1_HAEMATOPOIETIC_AND_LYMPHOID_TISSUE	369	0.159004			ENSG00000240184	4.14405	1.09708
						NALM19_HAEMATOPOIETIC_AND_LYMPHOID_TISSUE	370	0.159115			ENSG00000108679	6.8107	7.01722
						HCC461	371	0.15917			ENSG00000079257	3.22651	3.04959
						DBTRG05MG_CENTRAL_NERVOUS_SYSTEM	372	0.159298			ENSG00000112655	5.65535	3.75924
						PL21_HAEMATOPOIETIC_AND_LYMPHOID_TISSUE	373	0.159402			ENSG00000128641	3.88069	4.68509
						SUDHL6_HAEMATOPOIETIC_AND_LYMPHOID_TISSUE	374	0.159625			ENSG00000147872	5.80761	4.05526
						U251MG_CENTRAL_NERVOUS_SYSTEM	375	0.159703			ENSG00000180818	3.98003	0.0389749
						KCL22_HAEMATOPOIETIC_AND_LYMPHOID_TISSUE	376	0.15987			ENSG00000133134	3.46467	1.52413
						IGR39_SKIN	377	0.159918			ENSG00000023445	2.28096	3.26295
						COLO800_SKIN	378	0.15997			ENSG00000160200	5.23381	0.484538
						HS281T	379	0.159972			ENSG00000071575	3.77821	3.42299
						SKMEL1_SKIN	380	0.160034			ENSG00000125731	3.73877	2.6407
						DOHH2_HAEMATOPOIETIC_AND_LYMPHOID_TISSUE	381	0.16015			ENSG00000115641	4.80271	3.7974
						NCIH211_LUNG	382	0.160198			ENSG00000253250	0.641546	0.11434
						LN428_CENTRAL_NERVOUS_SYSTEM	383	0.160645			ENSG00000168461	3.43563	4.19319
						JHOC5_OVARY	384	0.160736			ENSG00000139318	2.9855	5.97017
						KYSE70_OESOPHAGUS	385	0.16128			ENSG00000140682	3.11603	3.77328
						VMRCRCZ_KIDNEY	386	0.161299			ENSG00000148175	6.09255	3.68578
						NCIH2052_PLEURA	387	0.161329			ENSG00000023892	3.59335	2.84904
						HS939T_SKIN	388	0.161349			ENSG00000158716	6.5306	4.308
						WM1799_SKIN	389	0.161485			ENSG00000105655	6.34216	2.13993
						KPMRTRY	390	0.161895			ENSG00000213654	3.40871	3.46004
						8505C_THYROID	391	0.162037			ENSG00000106853	5.37643	4.79066
						TUHR4TKB_KIDNEY	392	0.162078			ENSG00000173530	0.956057	3.64103
						OSRC2_KIDNEY	393	0.162298			ENSG00000183696	3.86394	4.94085
						IPC298_SKIN	394	0.16235			ENSG00000184584	4.23113	3.80936
						TALL1_HAEMATOPOIETIC_AND_LYMPHOID_TISSUE	395	0.162356			ENSG00000135269	5.28947	5.37943
						A2058_SKIN	396	0.162808			ENSG00000143375	3.74739	0.573017
						HCC2108_LUNG	397	0.162824			ENSG00000159388	4.06264	1.05709
						SNU1272_KIDNEY	398	0.162929			ENSG00000175183	4.76447	3.02821
						SKHEP1_LIVER	399	0.163088			ENSG00000168140	3.79181	2.86307
						RL_HAEMATOPOIETIC_AND_LYMPHOID_TISSUE	400	0.163154			ENSG00000138623	2.23879	4.36415
						YKG1_CENTRAL_NERVOUS_SYSTEM	401	0.163981			ENSG00000115884	7.51932	4.93866
						TO175T_HAEMATOPOIETIC_AND_LYMPHOID_TISSUE	402	0.164029			ENSG00000184916	4.75702	1.91341
						CAL78_BONE	403	0.164364			ENSG00000137962	3.41684	4.72301
						TUHR10TKB_KIDNEY	404	0.164464			ENSG00000091409	4.38612	6.7729
						F36P_HAEMATOPOIETIC_AND_LYMPHOID_TISSUE	405	0.164823			ENSG00000185567	4.21412	3.26135
						NCIH1355_LUNG	406	0.164999			ENSG00000134247	4.64097	0.371593
						BEN_LUNG	407	0.165158			ENSG00000176485	4.23036	4.87197
						KD	408	0.165321			ENSG00000132561	1.90689	3.72607
						KPNSI9S_AUTONOMIC_GANGLIA	409	0.165882			ENSG00000018408	5.01748	3.91644
						A4FUK_HAEMATOPOIETIC_AND_LYMPHOID_TISSUE	410	0.165999			ENSG00000265039	0	8.62401
						SUDHL10_HAEMATOPOIETIC_AND_LYMPHOID_TISSUE	411	0.166087			ENSG00000169242	6.61897	1.234
						MDAMB435S_SKIN	412	0.166367			ENSG00000136943	3.0993	1.09237
						DU4475	413	0.166421			ENSG00000101311	1.8953	2.32128
						RS411_HAEMATOPOIETIC_AND_LYMPHOID_TISSUE	414	0.16668			ENSG00000122378	5.51696	3.6105
						NCIH196_LUNG	415	0.166722			ENSG00000025708	6.96636	2.41621
						HS294T_SKIN	416	0.167219			ENSG00000272405	0.201634	0.237798
						HS821T_BONE	417	0.167311			ENSG00000170689	0.226509	2.46576
						UO31_KIDNEY	418	0.167521			ENSG00000145247	5.71425	5.65449
						P3HR1_HAEMATOPOIETIC_AND_LYMPHOID_TISSUE	419	0.167792			ENSG00000162458	5.13463	1.76571
						A673_BONE	420	0.167903			ENSG00000117114	2.95047	2.68844
						JHH7_LIVER	421	0.168433			ENSG00000153071	3.43429	2.26905
						NCIH1563_LUNG	422	0.16932			ENSG00000039560	4.20085	4.22204
						HS737T_BONE	423	0.169561			ENSG00000118257	3.30159	1.57605
						HS751T_HAEMATOPOIETIC_AND_LYMPHOID_TISSUE	424	0.169621			ENSG00000021355	3.45681	5.24253
						MV411_HAEMATOPOIETIC_AND_LYMPHOID_TISSUE	425	0.170187			ENSG00000163513	3.10936	5.25948
						NCIH2286_LUNG	426	0.1703			ENSG00000179750	4.04527	3.95998
						SLR23_KIDNEY	427	0.170499			ENSG00000132170	1.46989	3.40296
						PEER_HAEMATOPOIETIC_AND_LYMPHOID_TISSUE	428	0.170512			ENSG00000253187	0.604071	0.0299496
						VMRCRCW_KIDNEY	429	0.170595			ENSG00000065833	3.09085	3.00246
						T173_BONE	430	0.170609			ENSG00000184922	3.60407	4.28571
						8305C_THYROID	431	0.17061			ENSG00000184371	3.36177	5.32172
						ECC10_STOMACH	432	0.170646			ENSG00000145555	4.71973	4.6177
						HT144_SKIN	433	0.170653			ENSG00000127399	4.09592	5.18195
						RH18_SOFT_TISSUE	434	0.170658			ENSG00000135111	3.49697	0.0489177
						NCI-H2004RT_2	435	0.170726			ENSG00000106537	4.86096	1.90293
						UACC257_SKIN	436	0.170793			ENSG00000267815	0	0
						LK2_LUNG	437	0.171122			ENSG00000142798	4.76075	3.57227
						SLR25_KIDNEY	438	0.171195			ENSG00000164687	7.11447	2.96332
						639V_URINARY_TRACT	439	0.171251			ENSG00000244509	2.85	3.82129
						MOLM16_HAEMATOPOIETIC_AND_LYMPHOID_TISSUE	440	0.171382			ENSG00000100196	4.49697	3.35969
						HS729_SOFT_TISSUE	441	0.171501			ENSG00000106066	3.7366	2.196
						JEKO1_HAEMATOPOIETIC_AND_LYMPHOID_TISSUE	442	0.17161			ENSG00000147394	3.67582	5.32825
						G361_SKIN	443	0.171678			ENSG00000167600	1.01436	1.72223
						CORL95_LUNG	444	0.171895			ENSG00000115363	3.17792	3.13072
						NCIH28_PLEURA	445	0.172048			ENSG00000136193	3.69377	5.36037
						KMRC3_KIDNEY	446	0.172074			ENSG00000137642	2.51096	2.55953
						RD_SOFT_TISSUE	447	0.172084			ENSG00000104419	7.57864	5.98941
						JHH6_LIVER	448	0.172215			ENSG00000182985	3.56194	0.27875
						HS675T_LARGE_INTESTINE	449	0.172269			ENSG00000128567	4.74039	6.3077
						SNU449_LIVER	450	0.17239			ENSG00000147065	6.98299	7.55499
						HS834T_SKIN	451	0.172498			ENSG00000089327	7.45976	5.68773
						GMS10_CENTRAL_NERVOUS_SYSTEM	452	0.172681			ENSG00000138166	2.27501	4.63419
						WM2664_SKIN	453	0.172773			ENSG00000126878	4.71864	0.722948
						NCIH1755_LUNG	454	0.17281			ENSG00000258745	0	3.6968
						CALU6_LUNG	455	0.172833			ENSG00000100292	4.8748	2.76046
						HS600T_SKIN	456	0.172996			ENSG00000211535	0	3.12639
						HS606T	457	0.173144			ENSG00000136490	4.31976	1.17652
						SKMEL5_SKIN	458	0.173268			ENSG00000035862	5.74093	6.5745
						SKMEL3_SKIN	459	0.173289			ENSG00000141524	4.84298	2.43246
						G402_SOFT_TISSUE	460	0.173301			ENSG00000148468	3.43429	4.40937
						EJM_HAEMATOPOIETIC_AND_LYMPHOID_TISSUE	461	0.173382			ENSG00000106333	4.57107	0.702305
						T98G_CENTRAL_NERVOUS_SYSTEM	462	0.173574			ENSG00000119917	3.79181	5.98148
						HCC1833_LUNG	463	0.173597			ENSG00000087510	4.59753	1.75505
						TIG3TD_LUNG	464	0.17367			ENSG00000081923	2.82985	2.7516
						HS840T_UPPER_AERODIGESTIVE_TRACT	465	0.173686			ENSG00000116661	3.28096	1.17062
						CAKI2_KIDNEY	466	0.173741			ENSG00000175832	2.5008	4.15427
						RS5_PLEURA	467	0.173768			ENSG00000256013	0	3.18356
						KP3_PANCREAS	468	0.174172			ENSG00000131378	3.32481	3.57907
						DMS53_LUNG	469	0.174226			ENSG00000141738	4.58736	0.818921
						KNS60_CENTRAL_NERVOUS_SYSTEM	470	0.174384			ENSG00000143333	2.72683	0.22641
						BL70_HAEMATOPOIETIC_AND_LYMPHOID_TISSUE	471	0.174649			ENSG00000166503	3.3978	2.99001
						ISTMES2_PLEURA	472	0.174699			ENSG00000130821	5.1914	1.37164
						HS274T	473	0.174772			ENSG00000183421	3.71918	2.98902
						CALU1_LUNG	474	0.174815			ENSG00000146072	3.9644	6.49223
						NCIH1792_LUNG	475	0.174867			ENSG00000167693	5.41414	4.2983
						TE159T_SOFT_TISSUE	476	0.175148			ENSG00000197702	3.86888	4.62482
						MDAMB436	477	0.175174			ENSG00000176658	4.50144	0.293446
						HS895T_SKIN	478	0.175284			ENSG00000176720	4.08151	4.2436
						FUOV1_OVARY	479	0.175383			ENSG00000073792	2.34483	4.46206
						HLFA_LUNG	480	0.175652			ENSG00000157601	6.19338	2.08427
						AN3CA_ENDOMETRIUM	481	0.175723			ENSG00000112559	5.11478	1.15435
						HS229T_LUNG	482	0.1758			ENSG00000189060	6.00675	6.5365
						HS863T_BONE	483	0.175846			ENSG00000143153	6.35138	5.7792
						SKMEL30_SKIN	484	0.176236			ENSG00000049323	3.81558	3.17466
						HS870T_BONE	485	0.176296			ENSG00000110811	2.58976	0.19597
						T24_URINARY_TRACT	486	0.176332			ENSG00000178078	5.46695	3.13813
						OV7_OVARY	487	0.176446			ENSG00000123384	4.3427	2.09456
						HOS_BONE	488	0.176691			ENSG00000011422	4.93734	4.80172
						TT2609C02_THYROID	489	0.177034			ENSG00000162522	5.50335	3.20284
						DMS153_LUNG	490	0.177276			ENSG00000134755	5.29902	0.889422
						CAKI1_KIDNEY	491	0.177514			ENSG00000129474	2.90111	5.23612
						HEC1B_ENDOMETRIUM	492	0.177683			ENSG00000133321	4.5656	5.02664
						G401_SOFT_TISSUE	493	0.177794			ENSG00000114315	5.72329	2.90454
						CCFSTTG1_CENTRAL_NERVOUS_SYSTEM	494	0.17782			ENSG00000134072	2.68032	4.45116
						BV173_HAEMATOPOIETIC_AND_LYMPHOID_TISSUE	495	0.178186			ENSG00000134986	4.56255	2.09172
						LN319_CENTRAL_NERVOUS_SYSTEM	496	0.17858			ENSG00000111885	3.44361	0.839189
						NCIH322_LUNG	497	0.178757			ENSG00000118515	5.06953	2.40971
						HEC6_ENDOMETRIUM	498	0.1789			ENSG00000164308	1.38405	1.77526
						HS695T_SKIN	499	0.17927			ENSG00000135750	3.74953	0.610557
						HT_HAEMATOPOIETIC_AND_LYMPHOID_TISSUE	500	0.179332			ENSG00000136826	3.43563	4.02219
						NCIH2196_LUNG	501	0.179527			ENSG00000204580	7.02923	3.33716
						RAJI_HAEMATOPOIETIC_AND_LYMPHOID_TISSUE	502	0.179686			ENSG00000257622	0	2.49186
						HS819T_BONE	503	0.179794			ENSG00000104611	2.41143	4.08204
						HS618T_LUNG	504	0.180279			ENSG00000140416	7.24146	4.21653
						WM88_SKIN	505	0.180324			ENSG00000166582	4.30012	3.80232
						IALM_LUNG	506	0.180495			ENSG00000253368	3.02503	1.91875
						SNU626_CENTRAL_NERVOUS_SYSTEM	507	0.181019			ENSG00000133816	3.74631	5.51118
						DM3_PLEURA	508	0.18127			ENSG00000099256	2.79077	2.88515
						OCUM1_STOMACH	509	0.181671			ENSG00000089127	4.41143	0.715885
						HS616T_HAEMATOPOIETIC_AND_LYMPHOID_TISSUE	510	0.181852			ENSG00000151491	3.29866	3.87804
						SW1710_URINARY_TRACT	511	0.181897			ENSG00000135842	2.97636	3.99427
						SNU175_LARGE_INTESTINE	512	0.1819			ENSG00000166073	1.58015	2.36878
						OCI-MY5-2	513	0.181922			ENSG00000188064	2.70708	3.59326
						HMCB_SKIN	514	0.182153			ENSG00000006534	2.47508	3.55043
						LU99_LUNG	515	0.182168			ENSG00000106003	2.1375	2.85926
						HS934T_SKIN	516	0.182359			ENSG00000105767	3.58496	1.59224
						BFTC909_KIDNEY	517	0.182466			ENSG00000198113	1.66903	4.66012
						JHH4_LIVER	518	0.182928			ENSG00000213853	5.34837	3.24986
						SUDHL4_HAEMATOPOIETIC_AND_LYMPHOID_TISSUE	519	0.183044			ENSG00000085662	3.78136	6.60041
						WSUDLCL2_HAEMATOPOIETIC_AND_LYMPHOID_TISSUE	520	0.18325			ENSG00000105928	1.65076	3.92882
						HCC44_LUNG	521	0.183341			ENSG00000184500	2.63691	1.56269
						CORL88_LUNG	522	0.183347			ENSG00000163131	5.45549	1.69317
						RERFLCSQ1_LUNG	523	0.183469			ENSG00000102265	8.70065	7.34151
						MCAS_OVARY	524	0.184156			ENSG00000091490	3.77083	0.342663
						KM12_LARGE_INTESTINE	525	0.184177			ENSG00000107438	6.02326	5.2421
						HEC108_ENDOMETRIUM	526	0.18431			ENSG00000196507	3.82782	4.74796
						NCIH1876_LUNG	527	0.184413			ENSG00000115738	5.83693	2.17122
						GI1_CENTRAL_NERVOUS_SYSTEM	528	0.184505			ENSG00000078401	3.10434	3.1055
						JHOM1_OVARY	529	0.184569			ENSG00000181218	4.46989	0.0296806
						PK45H_PANCREAS	530	0.184611			ENSG00000120738	3.49057	3.75398
						HEC1A_ENDOMETRIUM	531	0.18464			ENSG00000143515	2.01436	1.19781
						NCIH1836_LUNG	532	0.184905			ENSG00000167972	3.53854	1.04313
						NCIH2029_LUNG	533	0.184991			ENSG00000140403	4.02503	0.163273
						HS766T_PANCREAS	534	0.185496			ENSG00000123095	2.59694	2.05291
						HS739T	535	0.185592			ENSG00000070404	3.5472	3.87657
						K029AX_SKIN	536	0.185613			ENSG00000074416	3.08066	2.42261
						HS940T_SKIN	537	0.185681			ENSG00000179820	5.43129	6.43328
						RDES_BONE	538	0.185775			ENSG00000006453	4.48671	3.9513
						COLO829_SKIN	539	0.186469			ENSG00000234964	7.25965	5.28896
						LCLC103H_LUNG	540	0.187219			ENSG00000118985	3.00899	3.98789
						PRECLH_PROSTATE	541	0.187252			ENSG00000129116	5.40327	4.17966
						ST486_HAEMATOPOIETIC_AND_LYMPHOID_TISSUE	542	0.187272			ENSG00000197747	8.32076	8.18206
						MESSA_SOFT_TISSUE	543	0.187473			ENSG00000213402	1.50589	0.949866
						HOP62_LUNG	544	0.187921			ENSG00000178773	3.48027	1.70604
						HUH28_BILIARY_TRACT	545	0.187921			ENSG00000130881	4.24184	2.87105
						NCIH460_LUNG	546	0.187997			ENSG00000180448	3.6241	3.80271
						RMGI_OVARY	547	0.188184			ENSG00000148180	7.39951	4.42919
						U2OS_BONE	548	0.1882			ENSG00000135821	7.93575	3.72735
						NCIH854_LUNG	549	0.188397			ENSG00000174080	3.89336	4.03496
						RERFLCAI_LUNG	550	0.188495			ENSG00000258525	0.0703893	0.661958
						PANC1_PANCREAS	551	0.188668			ENSG00000188153	1.97453	2.40852
						SLR26_KIDNEY	552	0.188754			ENSG00000070087	6.15441	2.91436
						TOV21G_OVARY	553	0.189039			ENSG00000123892	1.81558	2.17592
						HS255T_LARGE_INTESTINE	554	0.189248			ENSG00000184489	5.79364	1.82443
						SNU349_KIDNEY	555	0.19014			ENSG00000174938	3.50335	2.57116
						KYSE410_OESOPHAGUS	556	0.190183			ENSG00000162576	4.49697	4.23137
						NCIH1618_LUNG	557	0.190289			ENSG00000073849	4.63807	0.24005
						TCCSUP_URINARY_TRACT	558	0.190384			ENSG00000160867	1.9222	0.683606
						NCIH226_LUNG	559	0.190887			ENSG00000109107	3.97728	1.50988
						SKOV3_OVARY	560	0.191303			ENSG00000167861	3.56194	1.42545
						JHH2_LIVER	561	0.19164			ENSG00000142765	3.67129	1.69486
						ISTMES1_PLEURA	562	0.192745			ENSG00000232220	0.163499	5.91176
						HCT116_LARGE_INTESTINE	563	0.193171			ENSG00000124126	2.65306	0.0860679
						FTC133_THYROID	564	0.193343			ENSG00000115935	3.54844	2.1765
						KP2_PANCREAS	565	0.193414			ENSG00000113645	4.58436	3.71684
						LOUNH91_LUNG	566	0.193746			ENSG00000135074	2.17632	3.15548
						HS688AT_SKIN	567	0.193815			ENSG00000076716	2.59455	0.0377388
						MIAPACA2_PANCREAS	568	0.193917			ENSG00000170425	2.9542	5.89919
						RI1_HAEMATOPOIETIC_AND_LYMPHOID_TISSUE	569	0.193944			ENSG00000105426	4.18507	3.47913
						KYSE150_OESOPHAGUS	570	0.194033			ENSG00000107796	6.33825	0.851819
						LI7_LIVER	571	0.194317			ENSG00000112297	3.68032	3.20447
						SET2_HAEMATOPOIETIC_AND_LYMPHOID_TISSUE	572	0.194607			ENSG00000235750	2.51349	0.139332
						RT4_URINARY_TRACT	573	0.195893			ENSG00000138678	1.7137	4.59951
						KYSE180_OESOPHAGUS	574	0.196276			ENSG00000198121	1.47508	4.64363
						MALME3M_SKIN	575	0.196626			ENSG00000267601	4.16591	7.13479
						DMS79_LUNG	576	0.196647			ENSG00000174669	3.74631	2.54027
						MHHES1_BONE	577	0.197054			ENSG00000133026	3.84398	3.87711
						HS888T_BONE	578	0.197059			ENSG00000109854	5.36422	4.24782
						NHA_hT_DD	579	0.197186			ENSG00000169855	3.91265	0.841973
						CORL105_LUNG	580	0.197887			ENSG00000121900	6.19849	4.42397
						SW620_LARGE_INTESTINE	581	0.197997			ENSG00000229953	0.333424	0.0387213
						SNU886_LIVER	582	0.198146			ENSG00000134202	4.13914	4.0137
						MDAMB231	583	0.198203			ENSG00000099204	4.26903	4.12818
						KYSE450_OESOPHAGUS	584	0.198211			ENSG00000128602	3.81352	0.0378251
						HS839T_SKIN	585	0.19852			ENSG00000095383	2.76765	5.0382
						CAL120	586	0.198857			ENSG00000118503	3.24184	1.59832
						ACCMESO1_PLEURA	587	0.199153			ENSG00000182272	4.65535	1.26215
						HUCCT1_BILIARY_TRACT	588	0.199709			ENSG00000170412	3.86295	2.5009
						EBC1_LUNG	589	0.199769			ENSG00000105137	2.70487	4.09653
						CJM_SKIN	590	0.200386			ENSG00000100290	3.17313	1.08754
						SLR20_KIDNEY	591	0.200623			ENSG00000133216	1.61824	4.31054
						LXF289_LUNG	592	0.200927			ENSG00000185432	4.13586	1.46993
						BCPAP_THYROID	593	0.200977			ENSG00000151651	3.29131	5.31096
						A498_KIDNEY	594	0.201143			ENSG00000163362	3.78869	0.235278
						HCC364_LUNG	595	0.201177			ENSG00000065534	3.53232	2.85063
						EFO21_OVARY	596	0.201254			ENSG00000125841	4.45878	4.13682
						OVCAR8_OVARY	597	0.201438			ENSG00000242539	3.96809	3.8973
						HCC2450	598	0.201657			ENSG00000171617	3.60999	5.82301
						PK1_PANCREAS	599	0.201925			ENSG00000143061	3.68594	0.488822
						HCT15_LARGE_INTESTINE	600	0.201956			ENSG00000187243	1.74846	0.370585
						PLCPRF5_LIVER	601	0.202118			ENSG00000102890	4.0027	0.439722
						HCC2279_LUNG	602	0.202295			ENSG00000254693	0	4.69549
						RPMI7951_SKIN	603	0.202479			ENSG00000120899	2.80529	1.15176
						NCIH510_LUNG	604	0.203075			ENSG00000006042	3.60881	0.0762779
						BT549	605	0.203103			ENSG00000119681	3.42626	1.83859
						22RV1_PROSTATE	606	0.203275			ENSG00000117318	4.39438	5.71119
						ESS1_ENDOMETRIUM	607	0.203414			ENSG00000163975	4.21335	5.11358
						SKUT1_SOFT_TISSUE	608	0.203479			ENSG00000126803	2.8953	0.351405
						SUIT2_PANCREAS	609	0.203597			ENSG00000183779	3.97269	3.96156
						NCIH1793_LUNG	610	0.203661			ENSG00000196730	3.33485	0.838035
						COLO792_SKIN	611	0.20395			ENSG00000020633	3.52356	0.0631952
						SNU719_STOMACH	612	0.204046			ENSG00000140545	7.26491	5.45255
						ASPC1_PANCREAS	613	0.204183			ENSG00000124942	5.23993	7.36966
						RPMI8226_HAEMATOPOIETIC_AND_LYMPHOID_TISSUE	614	0.204269			ENSG00000140284	1.22033	0.210362
						MG63_BONE	615	0.204451			ENSG00000100031	3.41143	1.70108
						TE125T_SOFT_TISSUE	616	0.204757			ENSG00000013364	5.14853	5.39315
						HEKTE_KIDNEY	617	0.204867			ENSG00000012171	1.13093	3.38568
						HARA_LUNG	618	0.205444			ENSG00000186603	3.05137	0.431688
						A204_SOFT_TISSUE	619	0.206201			ENSG00000130147	3.70266	4.36813
						PANC0813_PANCREAS	620	0.206679			ENSG00000069424	2.63227	0.845517
						8MGBA_CENTRAL_NERVOUS_SYSTEM	621	0.206753			ENSG00000137285	1.14405	3.93557
						SNU1079_BILIARY_TRACT	622	0.207169			ENSG00000049130	2.06005	2.90502
						HEPG2_LIVER	623	0.207185			ENSG00000124920	1.10434	0.795612
						LN215_CENTRAL_NERVOUS_SYSTEM	624	0.207322			ENSG00000104870	5.30889	2.90997
						EN_ENDOMETRIUM	625	0.207363			ENSG00000260027	1.30451	0.492592
						SNUC1_LARGE_INTESTINE	626	0.207421			ENSG00000173210	1.09761	3.50332
						BC3C_URINARY_TRACT	627	0.20764			ENSG00000137936	2.46728	4.59921
						JHH5_LIVER	628	0.208084			ENSG00000113070	1.73118	5.17925
						HOP92_LUNG	629	0.208301			ENSG00000113504	4.89239	3.32969
						SNU201_CENTRAL_NERVOUS_SYSTEM	630	0.209328			ENSG00000149948	0.163499	2.9205
						SNU182_LIVER	631	0.209535			ENSG00000107281	4.56071	3.04592
						SLR24_KIDNEY	632	0.209567			ENSG00000185551	4.13011	4.98851
						TEN_ENDOMETRIUM	633	0.210064			ENSG00000167306	5.08066	0.905137
						SNU387_LIVER	634	0.21139			ENSG00000105329	4.44361	4.33903
						OV56_OVARY	635	0.211592			ENSG00000136158	2.24489	4.99683
						NCIH1651_LUNG	636	0.211621			ENSG00000214110	0.214125	5.91007
						OC314_OVARY	637	0.211875			ENSG00000149150	2.83996	1.95882
						HS822T_BONE	638	0.212051			ENSG00000101187	2.53605	1.96773
						YD8_UPPER_AERODIGESTIVE_TRACT	639	0.212285			ENSG00000122863	2.82171	3.92109
						2313287_STOMACH	640	0.212797			ENSG00000164855	2.88753	2.10935
						SNUC5_LARGE_INTESTINE	641	0.213143			ENSG00000068078	2.03914	1.67037
						HT55_LARGE_INTESTINE	642	0.213241			ENSG00000173482	2.61824	4.60682
						HEC265_ENDOMETRIUM	643	0.213831			ENSG00000060656	3.76447	2.98385
						NCIH838_LUNG	644	0.214032			ENSG00000076944	5.9982	4.42641
						LS513_LARGE_INTESTINE	645	0.214392			ENSG00000175745	1.58015	1.21586
						ONS76_CENTRAL_NERVOUS_SYSTEM	646	0.214591			ENSG00000187678	1.95606	4.58277
						NCIH747_LARGE_INTESTINE	647	0.214658			ENSG00000104140	5.3505	0.41422
						CCK81_LARGE_INTESTINE	648	0.214852			ENSG00000182240	5.84348	3.04001
						SNU5_STOMACH	649	0.214878			ENSG00000004399	6.46614	3.12088
						SNB75_CENTRAL_NERVOUS_SYSTEM	650	0.214975			ENSG00000185745	4.26003	4.629
						NCI-H2882	651	0.215102			ENSG00000054793	3.49057	1.30968
						SF539_CENTRAL_NERVOUS_SYSTEM	652	0.215436			ENSG00000005243	2.89142	2.12103
						HCC515	653	0.21549			ENSG00000162627	3.77083	4.59176
						NCIH1838_LUNG	654	0.215663			ENSG00000112186	2.95233	4.48027
						NCIH1944_LUNG	655	0.215938			ENSG00000069011	4.83491	4.38852
						VCAP_PROSTATE	656	0.215989			ENSG00000144485	3.3799	1.6159
						CAL62_THYROID	657	0.216153			ENSG00000182022	2.46728	4.51633
						DU145_PROSTATE	658	0.216213			ENSG00000115318	1.66448	0.566427
						LS1034_LARGE_INTESTINE	659	0.216616			ENSG00000162639	3.86295	0.510938
						SNU738_CENTRAL_NERVOUS_SYSTEM	660	0.217239			ENSG00000204257	4.53481	2.6461
						KATOIII_STOMACH	661	0.217317			ENSG00000147100	2.27798	1.20123
						KMRC20_KIDNEY	662	0.217702			ENSG00000142949	7.22139	5.9274
						DETROIT562_UPPER_AERODIGESTIVE_TRACT	663	0.217822			ENSG00000228318	0.0285692	1.70767
						JL1_PLEURA	664	0.21793			ENSG00000114450	3.73877	3.65843
						CALU3_LUNG	665	0.218082			ENSG00000136205	3.65992	3.90812
						YD15_SALIVARY_GLAND	666	0.21827			ENSG00000206195	3.69822	0.741908
						C2BBE1_LARGE_INTESTINE	667	0.218319			ENSG00000133104	4.75862	3.20092
						SW1417_LARGE_INTESTINE	668	0.218984			ENSG00000184557	3.76871	4.19012
						LC1F_LUNG	669	0.219086			ENSG00000249992	3.25399	4.39388
						HCC1588_LUNG	670	0.219493			ENSG00000144824	1.52105	2.60245
						RCC10RGB_KIDNEY	671	0.219514			ENSG00000105255	0.226509	0.0400561
						KMS12BM_HAEMATOPOIETIC_AND_LYMPHOID_TISSUE	672	0.219518			ENSG00000181458	4.47249	1.94954
						NCIH660_PROSTATE	673	0.219695			ENSG00000117226	3.00899	4.68541
						HCC366_LUNG	674	0.219821			ENSG00000140859	4.21023	4.84543
						OVK18_OVARY	675	0.220167			ENSG00000137767	4.34837	3.11414
						HT29_LARGE_INTESTINE	676	0.22022			ENSG00000172889	3.49313	3.31295
						HCC15_LUNG	677	0.220276			ENSG00000010810	4.42021	2.95787
						LOVO_LARGE_INTESTINE	678	0.22043			ENSG00000122642	5.40701	5.09429
						LN235_CENTRAL_NERVOUS_SYSTEM	679	0.220717			ENSG00000185101	2.9486	0.266387
						T84_LARGE_INTESTINE	680	0.220829			ENSG00000131171	5.0237	3.71934
						COLO201_LARGE_INTESTINE	681	0.220893			ENSG00000186522	4.20477	4.89395
						COLO678_LARGE_INTESTINE	682	0.221101			ENSG00000116711	1.91073	0.335463
						SNU46_UPPER_AERODIGESTIVE_TRACT	683	0.221242			ENSG00000273420	4.86196	2.30285
						OE19_OESOPHAGUS	684	0.221458			ENSG00000164904	6.13545	4.17128
						59M_OVARY	685	0.221743			ENSG00000001617	4.30597	1.0965
						KYSE140_OESOPHAGUS	686	0.221972			ENSG00000145431	2.86394	4.31055
						NUGC3_STOMACH	687	0.222108			ENSG00000181019	6.17253	6.50408
						DANG_PANCREAS	688	0.222458			ENSG00000197712	4.74362	4.46808
						SW1990_PANCREAS	689	0.222532			ENSG00000204264	5.77426	5.76803
						SNU520_STOMACH	690	0.222787			ENSG00000124762	4.47573	5.71343
						NCIH292_LUNG	691	0.22298			ENSG00000196954	4.74308	3.12034
						MFE319_ENDOMETRIUM	692	0.223306			ENSG00000242590	0	5.75725
						NCIH1048_LUNG	693	0.223342			ENSG00000176170	4.10182	2.07879
						ABC1_LUNG	694	0.223367			ENSG00000144959	1.58015	6.09284
						SW948_LARGE_INTESTINE	695	0.223729			ENSG00000163171	3.27947	5.42001
						5637_URINARY_TRACT	696	0.22378			ENSG00000106546	3.79701	4.24022
						YD10B_UPPER_AERODIGESTIVE_TRACT	697	0.224167			ENSG00000008441	6.8732	3.37969
						NCIH2172_LUNG	698	0.224211			ENSG00000125968	4.60999	7.15791
						PANC0213_PANCREAS	699	0.224242			ENSG00000000003	3.96993	3.45953
						NCIH1693_LUNG	700	0.224611			ENSG00000065809	3.60526	3.96371
						TUHR14TKB_KIDNEY	701	0.224804			ENSG00000187601	3.1127	1.67566
						JHUEM2_ENDOMETRIUM	702	0.224854			ENSG00000136717	2.76341	4.43288
						HCC95_LUNG	703	0.224887			ENSG00000153904	3.1635	4.49762
						SNU475_LIVER	704	0.225869			ENSG00000243279	4.42694	5.00037
						SW48_LARGE_INTESTINE	705	0.22699			ENSG00000130830	3.34483	3.74674
						SNU761_LIVER	706	0.227287			ENSG00000166780	1.38405	2.21023
						SCABER_URINARY_TRACT	707	0.227348			ENSG00000198624	1.36177	2.79733
						CAL51	708	0.227611			ENSG00000141736	5.45713	3.78984
						SNU668_STOMACH	709	0.228618			ENSG00000182534	4.23726	4.21969
						CL34_LARGE_INTESTINE	710	0.228662			ENSG00000176171	4.68032	6.70107
						SNU245_BILIARY_TRACT	711	0.22876			ENSG00000170017	3.99458	6.39654
						PC3_PROSTATE	712	0.228814			ENSG00000218336	0.378512	0.961272
						OAW42_OVARY	713	0.22931			ENSG00000125354	3.28688	1.9184
						MKN7_STOMACH	714	0.229612			ENSG00000134709	2.34199	0.162197
						KMBC2_URINARY_TRACT	715	0.229729			ENSG00000073712	2.91456	3.36654
						CAL54_KIDNEY	716	0.229855			ENSG00000147813	6.31415	2.83688
						PANC0504_PANCREAS	717	0.229861			ENSG00000119514	1.05658	1.83156
						HT1197_URINARY_TRACT	718	0.230152			ENSG00000074219	5.1014	2.7103
						KU1919_URINARY_TRACT	719	0.231036			ENSG00000162614	1.61824	3.33622
						LS411N_LARGE_INTESTINE	720	0.231388			ENSG00000106976	2.16993	1.92945
						LU65_LUNG	721	0.231522			ENSG00000026103	2.52356	1.56592
						SKMES1_LUNG	722	0.23159			ENSG00000103044	0.799087	1.32266
						SNU1196_BILIARY_TRACT	723	0.231814			ENSG00000161714	3.07039	4.69841
						SKCO1_LARGE_INTESTINE	724	0.231888			ENSG00000162512	4.14323	3.71566
						SW780_URINARY_TRACT	725	0.23244			ENSG00000127955	3.27798	2.63313
						SW403_LARGE_INTESTINE	726	0.232593			ENSG00000111331	3.8748	2.38797
						SNUC4_LARGE_INTESTINE	727	0.233423			ENSG00000249996	0.111031	2.80932
						NCIH2452_PLEURA	728	0.233539			ENSG00000254087	4.67412	3.32836
						KNS62_LUNG	729	0.233708			ENSG00000105855	3.10266	0.356485
						PK59_PANCREAS	730	0.233818			ENSG00000139832	3.5435	3.14927
						MPP89_PLEURA	731	0.234106			ENSG00000079819	4.64328	4.35776
						MKN74_STOMACH	732	0.23426			ENSG00000143850	3.16511	2.5203
						TE6_OESOPHAGUS	733	0.23451			ENSG00000158457	3.74308	0.920269
						MDAMB157	734	0.234672			ENSG00000185989	2.97636	4.24773
						SNU1214_UPPER_AERODIGESTIVE_TRACT	735	0.234823			ENSG00000175505	1.65535	4.18495
						YD38_UPPER_AERODIGESTIVE_TRACT	736	0.235385			ENSG00000131094	0.695994	0.616743
						NCIH508_LARGE_INTESTINE	737	0.23552			ENSG00000147883	3.89918	0.0399993
						HPAFII_PANCREAS	738	0.235657			ENSG00000130762	2.72465	0.710424
						NCIH2170_LUNG	739	0.23631			ENSG00000072832	1.23266	2.10119
						NCIH2023_LUNG	740	0.236382			ENSG00000108448	2.9855	4.21871
						ML1_THYROID	741	0.236458			ENSG00000120675	3.47379	3.79737
						HT115_LARGE_INTESTINE	742	0.236633			ENSG00000214530	5.80219	2.52023
						GP2D_LARGE_INTESTINE	743	0.237277			ENSG00000008283	5.8189	4.1567
						PATU8902_PANCREAS	744	0.237416			ENSG00000134590	6.1819	6.05506
						UMUC1_URINARY_TRACT	745	0.237481			ENSG00000205213	3.45286	4.26161
						HCC827_LUNG	746	0.237797			ENSG00000171604	3.87873	2.72599
						OV90_OVARY	747	0.237812			ENSG00000164292	3.37573	5.87475
						GSU_STOMACH	748	0.237853			ENSG00000111261	3.62877	1.36907
						RCM1_LARGE_INTESTINE	749	0.237952			ENSG00000212747	4.07468	3.87412
						HUH1_LIVER	750	0.238202			ENSG00000065054	5.91528	5.70764
						MDAMB134VI	751	0.238293			ENSG00000173898	5.52105	1.24165
						RERFLCMS_LUNG	752	0.238349			ENSG00000102996	2.9782	1.43589
						EKVX_LUNG	753	0.238393			ENSG00000140931	4.25248	1.89936
						SQ1_LUNG	754	0.238606			ENSG00000246705	7.06426	2.80442
						SLR21_KIDNEY	755	0.238657			ENSG00000253293	1.35614	0.019121
						NCIH2122_LUNG	756	0.239296			ENSG00000157483	4.91839	3.15299
						HEP3B217_LIVER	757	0.239659			ENSG00000087253	2.24489	2.71771
						CAPAN1_PANCREAS	758	0.240252			ENSG00000179348	0.765535	2.26756
						HMEL	759	0.240298			ENSG00000166750	2.64616	1.454
						HSC2_UPPER_AERODIGESTIVE_TRACT	760	0.240813			ENSG00000117020	2.88166	2.96497
						KE39_STOMACH	761	0.240986			ENSG00000008513	3.70598	3.23034
						PANC0203_PANCREAS	762	0.241784			ENSG00000225864	0.650765	1.71755
						SKRC20_KIDNEY	763	0.241946			ENSG00000134874	2.9982	0.261498
						AGS_STOMACH	764	0.241949			ENSG00000151012	0.847997	3.58489
						SNU1197_LARGE_INTESTINE	765	0.242234			ENSG00000175906	1.95977	3.50846
						SW1463_LARGE_INTESTINE	766	0.242611			ENSG00000134107	5.41886	5.14132
						KYSE520_OESOPHAGUS	767	0.242615			ENSG00000090776	3.46597	1.50202
						NCIH1435_LUNG	768	0.242699			ENSG00000166025	2.70044	4.37726
						EPLC272H_LUNG	769	0.243162			ENSG00000104341	7.12918	5.24593
						ECGI10_OESOPHAGUS	770	0.243339			ENSG00000196411	5.71781	4.35538
						SW480_LARGE_INTESTINE	771	0.243483			ENSG00000206337	3.39917	1.68413
						MKN45_STOMACH	772	0.243751			ENSG00000101333	2.72683	0.0192717
						TCCPAN2_PANCREAS	773	0.243919			ENSG00000213214	3.33628	2.28763
						TE1_OESOPHAGUS	774	0.24432			ENSG00000111674	3.13586	5.65338
						T3M4_PANCREAS	775	0.244499			ENSG00000075275	3.96809	0.995783
						HEC59_ENDOMETRIUM	776	0.244627			ENSG00000164741	2.36737	3.74567
						SNU410_PANCREAS	777	0.244654			ENSG00000110400	4.07382	2.67778
						HPAC_PANCREAS	778	0.244964			ENSG00000104881	5.99073	3.62158
						HEC151_ENDOMETRIUM	779	0.245069			ENSG00000171608	2.06005	1.88492
						SNU308_BILIARY_TRACT	780	0.2451			ENSG00000006118	6.38543	2.70665
						JHOM2B_OVARY	781	0.24521			ENSG00000235162	3.51223	5.2726
						SNU16_STOMACH	782	0.24535			ENSG00000168785	2.24489	4.17605
						EFO27_OVARY	783	0.245448			ENSG00000152894	5.36001	3.86448
						HUG1N_STOMACH	784	0.245682			ENSG00000143878	5.67497	3.34166
						PANC1005_PANCREAS	785	0.245829			ENSG00000232445	3.38681	2.21
						HUPT4_PANCREAS	786	0.245885			ENSG00000085871	5.2114	2.8406
						SW1116_LARGE_INTESTINE	787	0.246073			ENSG00000124570	5.15906	5.45511
						KYSE30_OESOPHAGUS	788	0.246244			ENSG00000187079	3.1375	5.20767
						SNU503_LARGE_INTESTINE	789	0.246672			ENSG00000170485	3.78031	4.15613
						SF767_CENTRAL_NERVOUS_SYSTEM	790	0.246736			ENSG00000171219	4.14812	1.67879
						NCIH1623_LUNG	791	0.247011			ENSG00000257698	2.45418	3.05939
						UBLC1_URINARY_TRACT	792	0.247277			ENSG00000120129	3.93452	5.41804
						OE33_OESOPHAGUS	793	0.247816			ENSG00000132429	0.367371	3.02341
						NCIH1395_LUNG	794	0.248175			ENSG00000162878	2.83794	1.17428
						TE4_OESOPHAGUS	795	0.248308			ENSG00000075426	4.58796	5.72656
						IGROV1_OVARY	796	0.248425			ENSG00000139629	3.62877	2.63812
						NCIH2405_LUNG	797	0.248615			ENSG00000142694	4.77083	0
						SNU407_LARGE_INTESTINE	798	0.248703			ENSG00000119632	3.9542	5.7135
						IM95_STOMACH	799	0.248748			ENSG00000145730	6.11374	4.78654
						PATU8988S_PANCREAS	800	0.249142			ENSG00000103187	6.28577	5.45226
						SNU1076_UPPER_AERODIGESTIVE_TRACT	801	0.249152			ENSG00000126458	5.26266	5.69485
						RT112_URINARY_TRACT	802	0.249435			ENSG00000197461	3.68818	1.94722
						SNU620_STOMACH	803	0.249779			ENSG00000135048	3.20477	2.67267
						NUGC4_STOMACH	804	0.249833			ENSG00000163624	2.66448	1.01544
						VMCUB1_URINARY_TRACT	805	0.250063			ENSG00000179403	4.99005	2.67215
						HUPT3_PANCREAS	806	0.250136			ENSG00000167191	4.36036	1.21106
						SNU81_LARGE_INTESTINE	807	0.250523			ENSG00000139112	4.6311	2.71289
						NCIH647_LUNG	808	0.250841			ENSG00000103855	6.0542	3.58076
						MDAPCA2B_PROSTATE	809	0.251047			ENSG00000136153	4.1914	3.82039
						HUH7_LIVER	810	0.251315			ENSG00000072682	4.66676	3.70119
						CAL12T_LUNG	811	0.251327			ENSG00000153551	4.40735	4.30434
						SF172_CENTRAL_NERVOUS_SYSTEM	812	0.251901			ENSG00000239713	1.95977	0.787042
						LS123_LARGE_INTESTINE	813	0.251961			ENSG00000157873	4.81506	2.34461
						TE15_OESOPHAGUS	814	0.25226			ENSG00000108797	1.18269	1.93634
						CL11_LARGE_INTESTINE	815	0.253346			ENSG00000162591	3.36737	1.27766
						T3M10_LUNG	816	0.253735			ENSG00000131724	4.22265	4.15441
						CORL23_LUNG	817	0.254042			ENSG00000131015	1.09085	3.6599
						HEC251_ENDOMETRIUM	818	0.254319			ENSG00000214289	0	3.28858
						RERFLCAD2_LUNG	819	0.254513			ENSG00000214063	4.81813	5.39729
						SNU213_PANCREAS	820	0.254589			ENSG00000204516	1.09761	5.10532
						PANC0403_PANCREAS	821	0.254918			ENSG00000155792	2.91839	0.899706
						SNU869_BILIARY_TRACT	822	0.255536			ENSG00000196141	5.47962	4.84516
						HCC2935_LUNG	823	0.25567			ENSG00000120756	2.02503	2.94754
						SNU283_LARGE_INTESTINE	824	0.255842			ENSG00000123146	3.98003	6.76518
						NCIH3122	825	0.25594			ENSG00000245848	3.1635	0.262854
						NCIH1869_LUNG	826	0.255941			ENSG00000125657	0.594549	2.09518
						SNGM_ENDOMETRIUM	827	0.256071			ENSG00000137486	3.22342	2.4899
						NCIH2291_LUNG	828	0.256433			ENSG00000182179	3.94205	2.71156
						LS180_LARGE_INTESTINE	829	0.256698			ENSG00000166888	5.72383	4.51802
						NCIH2342_LUNG	830	0.256943			ENSG00000007384	4.46532	3.4681
						LNCAPCLONEFGC_PROSTATE	831	0.257408			ENSG00000174939	1.15056	2.60701
						CFPAC1_PANCREAS	832	0.25787			ENSG00000135272	2.62527	3.23836
						BHY_UPPER_AERODIGESTIVE_TRACT	833	0.257873			ENSG00000159231	4.35403	3.86873
						HeLa	834	0.258011			ENSG00000171310	2.31325	4.44999
						CAPAN2_PANCREAS	835	0.258536			ENSG00000168056	5.96855	2.98727
						SU8686_PANCREAS	836	0.259003			ENSG00000154127	2.01078	4.21047
						PC-9	837	0.259547			ENSG00000023902	4.34199	1.9809
						NCIH2444_LUNG	838	0.25958			ENSG00000100867	0.226509	0.851965
						SALE_LUNG	839	0.259707			ENSG00000172830	4.33985	2.63002
						FU97_STOMACH	840	0.259858			ENSG00000116741	2.7137	1.83795
						NCIH1819	841	0.260037			ENSG00000139725	2.65764	2.55235
						HCC2814_LUNG	842	0.260085			ENSG00000144802	2.44361	2.66968
						SNU1066_UPPER_AERODIGESTIVE_TRACT	843	0.26021			ENSG00000143367	3.53605	4.4795
						MFE280_ENDOMETRIUM	844	0.260606			ENSG00000196526	3.49057	4.72195
						CW2_LARGE_INTESTINE	845	0.260689			ENSG00000180801	0.526069	3.12129
						SNU216_STOMACH	846	0.26094			ENSG00000267607	0.137504	1.65053
						SNU324_PANCREAS	847	0.261088			ENSG00000124766	5.09635	1.68996
						CL40_LARGE_INTESTINE	848	0.261382			ENSG00000086300	2.34199	0.495557
						SNU899_UPPER_AERODIGESTIVE_TRACT	849	0.261717			ENSG00000050344	4.01257	5.32127
						DV90_LUNG	850	0.262037			ENSG00000236972	0	2.12479
						MCF7	851	0.262435			ENSG00000204520	2.38957	5.62827
						647V_URINARY_TRACT	852	0.262955			ENSG00000107130	4.31615	3.45339
						OE21_OESOPHAGUS	853	0.263489			ENSG00000123080	3.59455	4.7339
						NCIH1373_LUNG	854	0.263497			ENSG00000137831	3.64155	4.61869
						NCIH684_LIVER	855	0.26351			ENSG00000196352	5.14731	5.80247
						TE10_OESOPHAGUS	856	0.263874			ENSG00000153714	3.49057	0.936565
						KLE_ENDOMETRIUM	857	0.264533			ENSG00000136830	5.86987	7.74076
						TGBC11TKB_STOMACH	858	0.264569			ENSG00000131941	4.86146	3.26105
						EFE184_ENDOMETRIUM	859	0.265053			ENSG00000164930	4.45352	4.63125
						NCIH1573_LUNG	860	0.265723			ENSG00000146242	3.78555	2.93034
						HUH6_LIVER	861	0.265802			ENSG00000272620	1.32193	3.17585
						SNU61_LARGE_INTESTINE	862	0.266704			ENSG00000164099	1.23879	1.045
						JHOS2_OVARY	863	0.26768			ENSG00000196502	3.0197	0.815161
						HCC1395	864	0.267706			ENSG00000156587	5.24755	4.30243
						BHT101_THYROID	865	0.267945			ENSG00000050327	3.71699	2.13305
						MFE296_ENDOMETRIUM	866	0.267975			ENSG00000176845	5.78188	1.36201
						TE11_OESOPHAGUS	867	0.268137			ENSG00000003147	4.09592	0.465253
						NCIH2087_LUNG	868	0.268301			ENSG00000185630	4.75756	1.95851
						COV318_OVARY	869	0.268605			ENSG00000119986	2.73118	4.0595
						HCC1195_LUNG	870	0.268724			ENSG00000126709	7.33342	3.88425
						HCC2429	871	0.270246			ENSG00000087842	3.97545	1.91941
						NCIH1734_LUNG	872	0.271011			ENSG00000100065	1.98914	3.94857
						NCIH441_LUNG	873	0.271791			ENSG00000157557	4.03298	3.73628
						MKN1_STOMACH	874	0.271975			ENSG00000092621	6.54365	0.923533
						PECAPJ41CLONED2_UPPER_AERODIGESTIVE_TRACT	875	0.272006			ENSG00000119922	3.24031	4.69629
						KPL1	876	0.27245			ENSG00000099377	3.93546	3.91766
						PECAPJ49_UPPER_AERODIGESTIVE_TRACT	877	0.272494			ENSG00000104689	2.56071	4.00963
						OVISE_OVARY	878	0.273098			ENSG00000100097	9.02978	10.277
						HCC56_LARGE_INTESTINE	879	0.273424			ENSG00000170190	2.14405	2.24534
						NCIH2085_LUNG	880	0.273468			ENSG00000184702	4.1152	0.506229
						HCC1171_LUNG	881	0.274818			ENSG00000204642	5.93452	1.74333
						NCIH2073_LUNG	882	0.274914			ENSG00000137880	3.74308	1.39234
						SW900_LUNG	883	0.274959			ENSG00000198363	5.47281	5.04434
						HCC1419	884	0.275043			ENSG00000166173	2.9486	3.63179
						BFTC905_URINARY_TRACT	885	0.275313			ENSG00000137203	5.38716	1.67081
						Caco-2	886	0.276142			ENSG00000206341	0.948601	5.76283
						MDAMB175VII	887	0.277059			ENSG00000188157	6.08066	6.37258
						LUDLU1_LUNG	888	0.277123			ENSG00000132669	3.49057	3.78117
						JHUEM7_ENDOMETRIUM	889	0.2778			ENSG00000198157	2.55336	0.546832
						TE5_OESOPHAGUS	890	0.280542			ENSG00000167680	1.4957	3.0332
						NCIH1666_LUNG	891	0.28055			ENSG00000115902	3.28096	1.38373
						HCC1428	892	0.280751			ENSG00000115295	3.23419	3.77457
						NCIH3255_LUNG	893	0.280887			ENSG00000198478	1.28688	0.445175
						COV362_OVARY	894	0.281102			ENSG00000075213	0.321928	2.04731
						RMUGS_OVARY	895	0.281289			ENSG00000196628	2.40871	0.0438313
						JHUEM1_ENDOMETRIUM	896	0.281432			ENSG00000128833	2.3978	1.78281
						NCIH2126_LUNG	897	0.282269			ENSG00000155760	4.83542	5.14696
						YAPC_PANCREAS	898	0.282403			ENSG00000178202	3.12267	4.87735
						JHESOAD1_OESOPHAGUS	899	0.282609			ENSG00000170899	3.83188	2.6184
						NCIH2110_LUNG	900	0.282664			ENSG00000154639	4.02237	1.32445
						RERFLCAD1_LUNG	901	0.282866			ENSG00000084207	9.26012	7.3298
						CAL29_URINARY_TRACT	902	0.283007			ENSG00000189171	6.78999	4.76406
						UACC893	903	0.283037			ENSG00000205220	5.49217	4.6994
						NCIH2228_LUNG	904	0.284315			ENSG00000130005	3.57531	4.66183
						TE14_OESOPHAGUS	905	0.284493			ENSG00000187164	3.98459	2.94882
						CL14_LARGE_INTESTINE	906	0.284955			ENSG00000204397	3.37712	0.777168
						SiHa	907	0.28501			ENSG00000170745	2.89918	1.66448
						NCIH358_LUNG	908	0.285466			ENSG00000173894	3.90111	1.78154
						BICR18_UPPER_AERODIGESTIVE_TRACT	909	0.286022			ENSG00000099860	4.69988	4.27506
						NCIH2009_LUNG	910	0.286155			ENSG00000154380	6.22362	2.3678
						PANC0327_PANCREAS	911	0.286404			ENSG00000255126	0	0.315731
						NCIH1568_LUNG	912	0.286642			ENSG00000110719	6.17093	5.08179
						SNU601_STOMACH	913	0.286881			ENSG00000003249	4.41616	0.820808
						MORCPR_LUNG	914	0.288029			ENSG00000131037	3.32625	1.47981
						HCC1500	915	0.288139			ENSG00000107738	3.52105	1.73995
						NCIH1781_LUNG	916	0.288251			ENSG00000178038	2.72465	2.26534
						SNU878_LIVER	917	0.28836			ENSG00000182197	4.86394	5.16053
						TE8_OESOPHAGUS	918	0.289292			ENSG00000134602	3.5373	2.82567
						SNU1041_UPPER_AERODIGESTIVE_TRACT	919	0.289538			ENSG00000117228	3.86394	3.98391
						SW837_LARGE_INTESTINE	920	0.289612			ENSG00000102934	2.77189	1.81566
						COV644_OVARY	921	0.289673			ENSG00000128965	2.64386	1.60687
						SCC25_UPPER_AERODIGESTIVE_TRACT	922	0.289886			ENSG00000111252	2.80323	4.22863
						NCIH596_LUNG	923	0.290759			ENSG00000167123	4.04701	3.51647
						SCC9_UPPER_AERODIGESTIVE_TRACT	924	0.290826			ENSG00000111817	2.3978	2.08176
						SNUC2A_LARGE_INTESTINE	925	0.290948			ENSG00000127418	3.33056	4.90651
						OELE_OVARY	926	0.291221			ENSG00000156804	5.0045	2.09062
						CAL33_UPPER_AERODIGESTIVE_TRACT	927	0.291398			ENSG00000165655	2.16993	1.09923
						BXPC3_PANCREAS	928	0.291445			ENSG00000001036	4.90833	5.19418
						SNU1040_LARGE_INTESTINE	929	0.291461			ENSG00000198417	4.71205	1.91287
						L33_PANCREAS	930	0.291647			ENSG00000163297	2.62293	4.27539
						BICR16_UPPER_AERODIGESTIVE_TRACT	931	0.292283			ENSG00000173221	4.44095	3.51822
						HCC827GR5_LUNG	932	0.292366			ENSG00000179431	3.62877	4.2054
						NCIH2347_LUNG	933	0.293312			ENSG00000108511	0.632268	0.0652576
						SNU1077_ENDOMETRIUM	934	0.293741			ENSG00000104067	4.32625	3.66126
						OVMANA_OVARY	935	0.294347			ENSG00000272030	0.910733	1.02218
						SNU8_OVARY	936	0.294486			ENSG00000185112	2.35614	2.02933
						SNU478_BILIARY_TRACT	937	0.295977			ENSG00000197943	3.08236	1.16052
						OVSAHO_OVARY	938	0.29657			ENSG00000180340	1.98185	3.87056
						NCCSTCK140_STOMACH	939	0.298154			ENSG00000125148	9.20394	8.6235
						HT1376_URINARY_TRACT	940	0.299349			ENSG00000154229	1.14405	4.70378
						MDAMB453	941	0.299711			ENSG00000205413	1.82375	3.54895
						NCIH1975_LUNG	942	0.299929			ENSG00000177508	5.90785	3.45014
						SNU1033_LARGE_INTESTINE	943	0.300007			ENSG00000149328	3.15866	1.37422
						JHH1_LIVER	944	0.300892			ENSG00000123609	4.25248	3.41652
						RL952_ENDOMETRIUM	945	0.301291			ENSG00000100311	2.87578	0.442659
						TT_OESOPHAGUS	946	0.301338			ENSG00000132481	5.91097	3.43623
						TE9_OESOPHAGUS	947	0.30154			ENSG00000088826	3.58856	2.9406
						NCIH1648_LUNG	948	0.301717			ENSG00000180573	4.30961	3.46278
						BICR56_UPPER_AERODIGESTIVE_TRACT	949	0.301771			ENSG00000149257	7.32121	6.06236
						LCLC97TM1_LUNG	950	0.302267			ENSG00000261054	0.214125	3.19043
						ZR7530	951	0.303641			ENSG00000163629	1.83188	1.41941
						CHAGOK1_LUNG	952	0.303673			ENSG00000115594	3.46989	1.84787
						RERFGC1B_STOMACH	953	0.303809			ENSG00000104177	2.49057	2.58126
						CAMA1	954	0.3046			ENSG00000071282	4.48027	2.12603
						BT20	955	0.304907			ENSG00000157514	4.08066	2.42426
						ISHIKAWAHERAKLIO02ER_ENDOMETRIUM	956	0.305299			ENSG00000174607	3.19061	2.42154
						SCC4_UPPER_AERODIGESTIVE_TRACT	957	0.30565			ENSG00000172164	2.53107	0.881178
						ZR751	958	0.305679			ENSG00000135905	2.17313	0.570432
						PECAPJ15_UPPER_AERODIGESTIVE_TRACT	959	0.305791			ENSG00000058668	5.19298	4.692
						FADU_UPPER_AERODIGESTIVE_TRACT	960	0.306447			ENSG00000177685	5.91552	2.08269
						PECAPJ34CLONEC12_UPPER_AERODIGESTIVE_TRACT	961	0.307704			ENSG00000272114	0	5.73653
						PC14_LUNG	962	0.308904			ENSG00000187608	7.66718	7.55002
						SNU840_OVARY	963	0.309189			ENSG00000106070	4.32121	3.58152
						KYSE510_OESOPHAGUS	964	0.309874			ENSG00000233175	0.731183	3.31369
						BT474	965	0.31133			ENSG00000151718	2.01436	3.77196
						CAL148	966	0.311886			ENSG00000137198	2.8339	3.69165
						A253_SALIVARY_GLAND	967	0.31263			ENSG00000130202	5.99684	5.3842
						JIMT1	968	0.312653			ENSG00000135926	6.24336	5.05604
						AU565	969	0.317942			ENSG00000106789	2.47249	2.46918
						RERFLCKJ_LUNG	970	0.318283			ENSG00000162433	4.30743	4.1801
						HCC2218	971	0.318285			ENSG00000166833	3.27798	3.07186
						HCC4006_LUNG	972	0.31936			ENSG00000162407	3.64501	3.20432
						CAL27_UPPER_AERODIGESTIVE_TRACT	973	0.3197			ENSG00000142178	1.1635	3.45041
						NUGC2_STOMACH	974	0.320572			ENSG00000092964	3.8339	4.46361
						SCC15_UPPER_AERODIGESTIVE_TRACT	975	0.322964			ENSG00000136048	3.02326	1.6588
						JHUEM3_ENDOMETRIUM	976	0.323286			ENSG00000141682	3.06695	5.896
						CAOV3_OVARY	977	0.323661			ENSG00000105854	5.47994	3.25197
						UACC812	978	0.325021			ENSG00000232320	0.124328	3.78049
						SNU119_OVARY	979	0.32544			ENSG00000076554	6.29425	3.05114
						NCIH1437_LUNG	980	0.327524			ENSG00000165801	3.34483	2.28208
						BT483	981	0.328206			ENSG00000162909	5.89942	6.93782
						HCC78_LUNG	982	0.328307			ENSG00000115107	5.3427	4.40613
						T47D	983	0.330335			ENSG00000065717	3.46597	0.111041
						ONCODG1_OVARY	984	0.332348			ENSG00000109654	4.17073	2.00333
						NCIN87_STOMACH	985	0.332542			ENSG00000163069	3.0054	4.09454
						JHOS4_OVARY	986	0.335218
						HSC4_UPPER_AERODIGESTIVE_TRACT	987	0.335321
						BICR22_UPPER_AERODIGESTIVE_TRACT	988	0.337718
						SKBR3	989	0.338395
						MDAMB361	990	0.338528
						OUMS23_LARGE_INTESTINE	991	0.339122
						NIHOVCAR3_OVARY	992	0.339155
						KYSE270_OESOPHAGUS	993	0.339453
						COLO680N_OESOPHAGUS	994	0.339457
						HCC1806	995	0.339902
						EFM192A	996	0.341884
						OAW28_OVARY	997	0.34276
						HCC202	998	0.342812
						OVKATE_OVARY	999	0.345699
						MDAMB415	1000	0.346075
						HCC1954	1001	0.346613
						BICR6_UPPER_AERODIGESTIVE_TRACT	1002	0.346771
						OVCAR4_OVARY	1003	0.346941
						CAOV4_OVARY	1004	0.347242
						HCC1937	1005	0.350207
						EFM19	1006	0.350622
						MDAMB468	1007	0.355385
						KURAMOCHI_OVARY	1008	0.355449
						HCC38	1009	0.356849
						NCIH1650_LUNG	1010	0.358376
						HCC1187	1011	0.361138
						CAL851	1012	0.361927
						HCC1143	1013	0.363827
						HCC1599	1014	0.366594
						HDQP1	1015	0.367245
						BICR31_UPPER_AERODIGESTIVE_TRACT	1016	0.37883
						HCC1569	1017	0.381381
						HCC2157	1018	0.408445
						HCC70	1019	0.413219

## Sheet: Fig4b
#This table is for the boxplot								#This table is for the scatter plot
cell.line.name	variable	value							rank	median.correlation
MDAMB231	MO_1065	0.0506697						BCPAP_THYROID	1	-0.157963
HCC70	MO_1065	0.413447						HS604T_HAEMATOPOIETIC_AND_LYMPHOID_TISSUE	2	-0.157853
MDAMB231	MO_1213	0.229004						C8166	3	-0.137433
HCC70	MO_1213	0.384783						LOVO_LARGE_INTESTINE	4	-0.128888
MDAMB231	MO_1237	0.19537						PANC0504_PANCREAS	5	-0.123279
HCC70	MO_1237	0.341931						HUTU80_SMALL_INTESTINE	6	-0.122982
MDAMB231	MO_1292	0.204141						LN18_CENTRAL_NERVOUS_SYSTEM	7	-0.120274
HCC70	MO_1292	0.303265						HS840T_UPPER_AERODIGESTIVE_TRACT	8	-0.117933
MDAMB231	MO_1298	0.059991						HS698T_LARGE_INTESTINE	9	-0.11256
HCC70	MO_1298	0.179694						GP2D_LARGE_INTESTINE	10	-0.112094
MDAMB231	MO_1301	0.101866						HS934T_SKIN	11	-0.11174
HCC70	MO_1301	0.282077						HS616T_HAEMATOPOIETIC_AND_LYMPHOID_TISSUE	12	-0.111024
MDAMB231	MO_1320	0.110198						HLFA_LUNG	13	-0.109818
HCC70	MO_1320	0.484431						KYM1_SOFT_TISSUE	14	-0.10435
MDAMB231	MO_1330	0.0267835						HS739T	15	-0.102406
HCC70	MO_1330	0.173734						TOV21G_OVARY	16	-0.102111
MDAMB231	MO_1335	0.190964						HS706T_BONE	17	-0.100444
HCC70	MO_1335	0.30908						KOPN8_HAEMATOPOIETIC_AND_LYMPHOID_TISSUE	18	-0.099588
MDAMB231	MO_1364	0.0332742						HS819T_BONE	19	-0.0993621
HCC70	MO_1364	0.377025						BDCM_HAEMATOPOIETIC_AND_LYMPHOID_TISSUE	20	-0.0971812
MDAMB231	MO_1415	0.105621						HS343T	21	-0.093014
HCC70	MO_1415	0.40518						JHUEM7_ENDOMETRIUM	22	-0.0925874
MDAMB231	MO_1418	-0.022497						AN3CA_ENDOMETRIUM	23	-0.0895588
HCC70	MO_1418	0.351984						HS742T	24	-0.0856325
MDAMB231	MO_1426	0.0300626						HS618T_LUNG	25	-0.0832063
HCC70	MO_1426	0.0374684						HS822T_BONE	26	-0.0816699
MDAMB231	MO_1427	-0.0567613						G402_SOFT_TISSUE	27	-0.0814447
HCC70	MO_1427	0.300238						RMGI_OVARY	28	-0.0794204
MDAMB231	MO_1528	-0.00946042						MELJUSO_SKIN	29	-0.079105
HCC70	MO_1528	0.499382						HS675T_LARGE_INTESTINE	30	-0.0763097
								PK59_PANCREAS	31	-0.0761782
								NHA_HT_DD	32	-0.0749102
								HCT116_LARGE_INTESTINE	33	-0.0721396
								HOS_BONE	34	-0.071025
								SNUC4_LARGE_INTESTINE	35	-0.0704393
								HS281T	36	-0.0703985
								NALM6_HAEMATOPOIETIC_AND_LYMPHOID_TISSUE	37	-0.0676955
								RH30_SOFT_TISSUE	38	-0.0674832
								HS888T_BONE	39	-0.0668333
								TE617T_SOFT_TISSUE	40	-0.0666676
								SW1353_BONE	41	-0.0666306
								CL40_LARGE_INTESTINE	42	-0.0655021
								T24_URINARY_TRACT	43	-0.0654044
								HS863T_BONE	44	-0.0648381
								AZ521_STOMACH	45	-0.0639507
								MHHCALL2_HAEMATOPOIETIC_AND_LYMPHOID_TISSUE	46	-0.0638331
								HEPG2_LIVER	47	-0.0638315
								P3HR1_HAEMATOPOIETIC_AND_LYMPHOID_TISSUE	48	-0.0631946
								OELE_OVARY	49	-0.0608261
								HS751T_HAEMATOPOIETIC_AND_LYMPHOID_TISSUE	50	-0.0602334
								C3A_LIVER	51	-0.0595707
								SNU1_STOMACH	52	-0.0569241
								T173_BONE	53	-0.0559642
								OCILY10_HAEMATOPOIETIC_AND_LYMPHOID_TISSUE	54	-0.0550229
								TO175T_HAEMATOPOIETIC_AND_LYMPHOID_TISSUE	55	-0.0543775
								HS895T_SKIN	56	-0.0543293
								MEWO_SKIN	57	-0.0530239
								TE125T_SOFT_TISSUE	58	-0.0518592
								SKNFI_AUTONOMIC_GANGLIA	59	-0.0516177
								MFE319_ENDOMETRIUM	60	-0.0514975
								ISHIKAWAHERAKLIO02ER_ENDOMETRIUM	61	-0.0514733
								MEC2_HAEMATOPOIETIC_AND_LYMPHOID_TISSUE	62	-0.0513053
								HS600T_SKIN	63	-0.0506654
								SW48_LARGE_INTESTINE	64	-0.048972
								DLD1_LARGE_INTESTINE	65	-0.0484615
								42MGBA_CENTRAL_NERVOUS_SYSTEM	66	-0.0481281
								SKLMS1_SOFT_TISSUE	67	-0.0481269
								HS839T_SKIN	68	-0.0477806
								CI1_HAEMATOPOIETIC_AND_LYMPHOID_TISSUE	69	-0.0472833
								HS821T_BONE	70	-0.0455904
								RKN_SOFT_TISSUE	71	-0.0452556
								HS274T	72	-0.0446378
								MOLT13_HAEMATOPOIETIC_AND_LYMPHOID_TISSUE	73	-0.0436214
								SW1271_LUNG	74	-0.042614
								HLE_LIVER	75	-0.042384
								DM3_PLEURA	76	-0.0422281
								SJRH30_SOFT_TISSUE	77	-0.0420505
								HS229T_LUNG	78	-0.0417423
								HT_HAEMATOPOIETIC_AND_LYMPHOID_TISSUE	79	-0.0411094
								HS688AT_SKIN	80	-0.040769
								HEC1A_ENDOMETRIUM	81	-0.0391135
								GDM1_HAEMATOPOIETIC_AND_LYMPHOID_TISSUE	82	-0.0372876
								SKUT1_SOFT_TISSUE	83	-0.0358551
								DBTRG05MG_CENTRAL_NERVOUS_SYSTEM	84	-0.0354633
								RI1_HAEMATOPOIETIC_AND_LYMPHOID_TISSUE	85	-0.0342501
								NB4_HAEMATOPOIETIC_AND_LYMPHOID_TISSUE	86	-0.0338313
								EHEB_HAEMATOPOIETIC_AND_LYMPHOID_TISSUE	87	-0.0323504
								SKOV3_OVARY	88	-0.031867
								CMK86_HAEMATOPOIETIC_AND_LYMPHOID_TISSUE	89	-0.0308762
								CAL78_BONE	90	-0.0305931
								SW1088_CENTRAL_NERVOUS_SYSTEM	91	-0.030176
								RERFLCAD2_LUNG	92	-0.029707
								REH_HAEMATOPOIETIC_AND_LYMPHOID_TISSUE	93	-0.0287856
								HRT18_LARGE_INTESTINE	94	-0.0284536
								CMK115_HAEMATOPOIETIC_AND_LYMPHOID_TISSUE	95	-0.0278695
								CW2_LARGE_INTESTINE	96	-0.0267133
								HLF_LIVER	97	-0.0260117
								HCT15_LARGE_INTESTINE	98	-0.0252763
								PFEIFFER_HAEMATOPOIETIC_AND_LYMPHOID_TISSUE	99	-0.0252631
								TM31_CENTRAL_NERVOUS_SYSTEM	100	-0.0248332
								ST486_HAEMATOPOIETIC_AND_LYMPHOID_TISSUE	101	-0.0244883
								TIG3TD_LUNG	102	-0.0239329
								KE97_HAEMATOPOIETIC_AND_LYMPHOID_TISSUE	103	-0.0225559
								OCILY19_HAEMATOPOIETIC_AND_LYMPHOID_TISSUE	104	-0.0223486
								LS1034_LARGE_INTESTINE	105	-0.0222209
								NCIH2452_PLEURA	106	-0.0221499
								SNU489_CENTRAL_NERVOUS_SYSTEM	107	-0.0219031
								SF126_CENTRAL_NERVOUS_SYSTEM	108	-0.0213339
								NUDUL1_HAEMATOPOIETIC_AND_LYMPHOID_TISSUE	109	-0.0207941
								MJ_HAEMATOPOIETIC_AND_LYMPHOID_TISSUE	110	-0.0206523
								NALM19_HAEMATOPOIETIC_AND_LYMPHOID_TISSUE	111	-0.0198643
								HT1080_SOFT_TISSUE	112	-0.0186062
								NCO2_HAEMATOPOIETIC_AND_LYMPHOID_TISSUE	113	-0.017916
								NCIH2122_LUNG	114	-0.0177349
								SKNSH_AUTONOMIC_GANGLIA	115	-0.0175843
								AM38_CENTRAL_NERVOUS_SYSTEM	116	-0.0171547
								EB1_HAEMATOPOIETIC_AND_LYMPHOID_TISSUE	117	-0.0154027
								HEC151_ENDOMETRIUM	118	-0.015361
								G401_SOFT_TISSUE	119	-0.0144971
								HT115_LARGE_INTESTINE	120	-0.0139423
								GSU_STOMACH	121	-0.0136104
								DV90_LUNG	122	-0.013044
								CAS1_CENTRAL_NERVOUS_SYSTEM	123	-0.0129997
								GAMG_CENTRAL_NERVOUS_SYSTEM	124	-0.0129471
								SNU349_KIDNEY	125	-0.0128113
								SNU308_BILIARY_TRACT	126	-0.0121601
								MOLT16_HAEMATOPOIETIC_AND_LYMPHOID_TISSUE	127	-0.0109577
								CL34_LARGE_INTESTINE	128	-0.0105403
								LOUNH91_LUNG	129	-0.0103438
								NMCG1_CENTRAL_NERVOUS_SYSTEM	130	-0.00942199
								COLO792_SKIN	131	-0.00900205
								BJHTERT_SKIN	132	-0.00868773
								TE441T_SOFT_TISSUE	133	-0.00796908
								HS870T_BONE	134	-0.00794502
								HEC265_ENDOMETRIUM	135	-0.00703314
								ISTMES2_PLEURA	136	-0.00676777
								SNUC5_LARGE_INTESTINE	137	-0.00616801
								MELHO_SKIN	138	-0.00602839
								JVM3_HAEMATOPOIETIC_AND_LYMPHOID_TISSUE	139	-0.00479376
								NCIH1793_LUNG	140	-0.00442362
								WSUDLCL2_HAEMATOPOIETIC_AND_LYMPHOID_TISSUE	141	-0.00421162
								NCIH650_LUNG	142	-0.00390771
								HS606T	143	-0.00345941
								SUDHL5_HAEMATOPOIETIC_AND_LYMPHOID_TISSUE	144	-0.00302326
								BCP1_HAEMATOPOIETIC_AND_LYMPHOID_TISSUE	145	-0.00245518
								RAJI_HAEMATOPOIETIC_AND_LYMPHOID_TISSUE	146	-0.00182487
								RH41_SOFT_TISSUE	147	-0.00134981
								HS940T_SKIN	148	-0.00115448
								CAL51	149	-2.75396e-05
								KPNRTBM1_AUTONOMIC_GANGLIA	150	0.000171829
								A204_SOFT_TISSUE	151	0.000220502
								A2780_OVARY	152	0.00109368
								DAUDI_HAEMATOPOIETIC_AND_LYMPHOID_TISSUE	153	0.00153327
								JURLMK1_HAEMATOPOIETIC_AND_LYMPHOID_TISSUE	154	0.00262912
								SEM_HAEMATOPOIETIC_AND_LYMPHOID_TISSUE	155	0.00305548
								DOHH2_HAEMATOPOIETIC_AND_LYMPHOID_TISSUE	156	0.00321643
								HS611T_HAEMATOPOIETIC_AND_LYMPHOID_TISSUE	157	0.00358506
								GMS10_CENTRAL_NERVOUS_SYSTEM	158	0.00528144
								SNU201_CENTRAL_NERVOUS_SYSTEM	159	0.00549211
								OVCAR8_OVARY	160	0.00555685
								JEKO1_HAEMATOPOIETIC_AND_LYMPHOID_TISSUE	161	0.0055802
								OVK18_OVARY	162	0.00595866
								2313287_STOMACH	163	0.00604167
								HCC15_LUNG	164	0.00629345
								MHHCALL4_HAEMATOPOIETIC_AND_LYMPHOID_TISSUE	165	0.00695479
								SUDHL4_HAEMATOPOIETIC_AND_LYMPHOID_TISSUE	166	0.00786771
								WM2664_SKIN	167	0.00918602
								SW1116_LARGE_INTESTINE	168	0.0103525
								KYSE150_OESOPHAGUS	169	0.0108208
								CAPAN2_PANCREAS	170	0.0110549
								LS411N_LARGE_INTESTINE	171	0.0113021
								IGR1_SKIN	172	0.012129
								SALE_LUNG	173	0.0121698
								G292CLONEA141B1_BONE	174	0.0123554
								LS180_LARGE_INTESTINE	175	0.0127674
								LAMA84_HAEMATOPOIETIC_AND_LYMPHOID_TISSUE	176	0.0132575
								SW480_LARGE_INTESTINE	177	0.0134938
								MSTO211H_PLEURA	178	0.0140291
								KELLY_p_CCLE_AffySNP_Oct2012_01_GenomeWideSNP_6_B03_1217476_TALL1_HAEMATOPOIETIC_AND_LYMPHOID_TISSUE	179	0.0142886
								IM95_STOMACH	180	0.0145467
								OCIMY5_HAEMATOPOIETIC_AND_LYMPHOID_TISSUE	181	0.0146791
								JVM2_HAEMATOPOIETIC_AND_LYMPHOID_TISSUE	182	0.0149152
								HS944T_SKIN	183	0.0149371
								SNU423_LIVER	184	0.0150712
								SNGM_ENDOMETRIUM	185	0.0153773
								M059K_CENTRAL_NERVOUS_SYSTEM	186	0.0156244
								JHUEM2_ENDOMETRIUM	187	0.0159023
								HUT102_HAEMATOPOIETIC_AND_LYMPHOID_TISSUE	188	0.0164726
								P31FUJ_HAEMATOPOIETIC_AND_LYMPHOID_TISSUE	189	0.0179302
								TGBC11TKB_STOMACH	190	0.0180395
								AGS_STOMACH	191	0.0183114
								DKMG_CENTRAL_NERVOUS_SYSTEM	192	0.020777
								SNU1105_CENTRAL_NERVOUS_SYSTEM	193	0.0208549
								KM12_LARGE_INTESTINE	194	0.0214666
								MHHCALL3_HAEMATOPOIETIC_AND_LYMPHOID_TISSUE	195	0.0215262
								SIMA_AUTONOMIC_GANGLIA	196	0.0216911
								RL952_ENDOMETRIUM	197	0.0219203
								COV434_OVARY	198	0.0222226
								CJM_SKIN	199	0.0223636
								KASUMI6_HAEMATOPOIETIC_AND_LYMPHOID_TISSUE	200	0.0228219
								KARPAS422_HAEMATOPOIETIC_AND_LYMPHOID_TISSUE	201	0.0229477
								8505C_THYROID	202	0.0230556
								CMK_HAEMATOPOIETIC_AND_LYMPHOID_TISSUE	203	0.0246056
								JHH6_LIVER	204	0.0247367
								SUDHL8_HAEMATOPOIETIC_AND_LYMPHOID_TISSUE	205	0.0248815
								SNU620_STOMACH	206	0.0250576
								SNU466_CENTRAL_NERVOUS_SYSTEM	207	0.025779
								RT4_URINARY_TRACT	208	0.0260565
								SW837_LARGE_INTESTINE	209	0.0261988
								CHP212_AUTONOMIC_GANGLIA	210	0.0264064
								SKMEL1_SKIN	211	0.0268769
								HEC108_ENDOMETRIUM	212	0.027136
								VCAP_PROSTATE	213	0.0276903
								KASUMI2_HAEMATOPOIETIC_AND_LYMPHOID_TISSUE	214	0.0278186
								EFO27_OVARY	215	0.0285256
								U87MG_CENTRAL_NERVOUS_SYSTEM	216	0.0286759
								EKVX_LUNG	217	0.029187
								M07E_HAEMATOPOIETIC_AND_LYMPHOID_TISSUE	218	0.0298428
								HUNS1_HAEMATOPOIETIC_AND_LYMPHOID_TISSUE	219	0.0298987
								MESSA_SOFT_TISSUE	220	0.030078
								SNU1076_UPPER_AERODIGESTIVE_TRACT	221	0.0311766
								SNU175_LARGE_INTESTINE	222	0.031364
								MKN45_STOMACH	223	0.0314379
								PLB985_HAEMATOPOIETIC_AND_LYMPHOID_TISSUE	224	0.0316342
								MUTZ5_HAEMATOPOIETIC_AND_LYMPHOID_TISSUE	225	0.0317225
								JHOM1_OVARY	226	0.032001
								143B_BONE	227	0.0323024
								SKLU1_LUNG	228	0.0324469
								HS729_SOFT_TISSUE	229	0.0325677
								HUH7_LIVER	230	0.0336046
								HNT34	231	0.0340435
								EM2_HAEMATOPOIETIC_AND_LYMPHOID_TISSUE	232	0.0341865
								PRECLH_PROSTATE	233	0.0344551
								SUDHL6_HAEMATOPOIETIC_AND_LYMPHOID_TISSUE	234	0.0351908
								OV56_OVARY	235	0.0355812
								NCIH2052_PLEURA	236	0.0356566
								HTK_HAEMATOPOIETIC_AND_LYMPHOID_TISSUE	237	0.0370707
								LOUCY_HAEMATOPOIETIC_AND_LYMPHOID_TISSUE	238	0.037171
								MKN74_STOMACH	239	0.0375398
								COLO783_SKIN	240	0.0380387
								EOL1_HAEMATOPOIETIC_AND_LYMPHOID_TISSUE	241	0.0385891
								NCIH358_LUNG	242	0.0387695
								MOLT4_HAEMATOPOIETIC_AND_LYMPHOID_TISSUE	243	0.038844
								UMUC3_URINARY_TRACT	244	0.0394113
								SF767_CENTRAL_NERVOUS_SYSTEM	245	0.0395159
								JHUEM3_ENDOMETRIUM	246	0.0397128
								NCIH226_LUNG	247	0.0397949
								CFPAC1_PANCREAS	248	0.039895
								TE9_OESOPHAGUS	249	0.0405521
								NCIH1693_LUNG	250	0.0407496
								MV411_HAEMATOPOIETIC_AND_LYMPHOID_TISSUE	251	0.0410567
								MC116_HAEMATOPOIETIC_AND_LYMPHOID_TISSUE	252	0.0421178
								SHSY5Y_AUTONOMIC_GANGLIA	253	0.0426144
								MONOMAC1_HAEMATOPOIETIC_AND_LYMPHOID_TISSUE	254	0.042805
								SNU478_BILIARY_TRACT	255	0.0429945
								KO52_HAEMATOPOIETIC_AND_LYMPHOID_TISSUE	256	0.0430476
								HS172T_URINARY_TRACT	257	0.0432498
								CAL33_UPPER_AERODIGESTIVE_TRACT	258	0.0435548
								GB1_CENTRAL_NERVOUS_SYSTEM	259	0.0442942
								TE159T_SOFT_TISSUE	260	0.0443774
								NUDHL1_HAEMATOPOIETIC_AND_LYMPHOID_TISSUE	261	0.0446569
								SKMEL2_SKIN	262	0.044709
								NCIH1155_LUNG	263	0.0450251
								SF268_CENTRAL_NERVOUS_SYSTEM	264	0.045027
								PF382_HAEMATOPOIETIC_AND_LYMPHOID_TISSUE	265	0.0451293
								NCIH460_LUNG	266	0.0451359
								COLO668_LUNG	267	0.0455438
								SCLC21H_LUNG	268	0.0456992
								U2OS_BONE	269	0.0459638
								SNU213_PANCREAS	270	0.0463343
								SNU886_LIVER	271	0.0466915
								KG1C_CENTRAL_NERVOUS_SYSTEM	272	0.0469466
								CCK81_LARGE_INTESTINE	273	0.0473075
								PSN1_PANCREAS	274	0.0477798
								SW620_LARGE_INTESTINE	275	0.0480765
								ACHN_KIDNEY	276	0.0483832
								KP4_PANCREAS	277	0.0486742
								MDAPCA2B_PROSTATE	278	0.0492103
								SNU719_STOMACH	279	0.0492802
								697_HAEMATOPOIETIC_AND_LYMPHOID_TISSUE	280	0.0503229
								BHY_UPPER_AERODIGESTIVE_TRACT	281	0.0504768
								YD8_UPPER_AERODIGESTIVE_TRACT	282	0.0523508
								KALS1_CENTRAL_NERVOUS_SYSTEM	283	0.0524247
								EFM192A	284	0.0526003
								KASUMI1_HAEMATOPOIETIC_AND_LYMPHOID_TISSUE	285	0.0527352
								TALL1_HAEMATOPOIETIC_AND_LYMPHOID_TISSUE	286	0.0534025
								SNU81_LARGE_INTESTINE	287	0.0534471
								A1207_CENTRAL_NERVOUS_SYSTEM	288	0.0534643
								KP2_PANCREAS	289	0.0543881
								SKNO1_HAEMATOPOIETIC_AND_LYMPHOID_TISSUE	290	0.0543985
								LU65_LUNG	291	0.0545446
								MOLM13_HAEMATOPOIETIC_AND_LYMPHOID_TISSUE	292	0.054893
								KMBC2_URINARY_TRACT	293	0.0551963
								NCIH1355_LUNG	294	0.0556908
								CAL29_URINARY_TRACT	295	0.056335
								BXPC3_PANCREAS	296	0.0564518
								NCIH727_LUNG	297	0.0567364
								GCT_SOFT_TISSUE	298	0.0571754
								CADOES1_BONE	299	0.0571784
								HT29_LARGE_INTESTINE	300	0.0574678
								KU812_HAEMATOPOIETIC_AND_LYMPHOID_TISSUE	301	0.0578127
								HEYA8_OVARY	302	0.0582422
								CMLT1_HAEMATOPOIETIC_AND_LYMPHOID_TISSUE	303	0.0582616
								NCIH292_LUNG	304	0.0584728
								OV7_OVARY	305	0.0588547
								MDAMB415	306	0.0589321
								KYSE70_OESOPHAGUS	307	0.0593654
								IMR32_AUTONOMIC_GANGLIA	308	0.0595126
								KMH2_HAEMATOPOIETIC_AND_LYMPHOID_TISSUE	309	0.059775
								MDAMB231	310	0.059991
								SW780_URINARY_TRACT	311	0.0601873
								LN443_CENTRAL_NERVOUS_SYSTEM	312	0.0603582
								ALLSIL_HAEMATOPOIETIC_AND_LYMPHOID_TISSUE	313	0.0609078
								JHUEM1_ENDOMETRIUM	314	0.0609558
								BL41_HAEMATOPOIETIC_AND_LYMPHOID_TISSUE	315	0.061251
								NCIH1048_LUNG	316	0.0616649
								COLO320_LARGE_INTESTINE	317	0.061809
								CL11_LARGE_INTESTINE	318	0.0619712
								SUIT2_PANCREAS	319	0.0620485
								CALU1_LUNG	320	0.0620514
								CORL23_LUNG	321	0.0631346
								KLE_ENDOMETRIUM	322	0.0631942
								MDAMB134VI	323	0.0635552
								SUDHL10_HAEMATOPOIETIC_AND_LYMPHOID_TISSUE	324	0.0647011
								SNU216_STOMACH	325	0.0648241
								OVTOKO_OVARY	326	0.065062
								CCFSTTG1_CENTRAL_NERVOUS_SYSTEM	327	0.0652038
								CAL12T_LUNG	328	0.0653493
								GSS_STOMACH	329	0.0655851
								HSC2_UPPER_AERODIGESTIVE_TRACT	330	0.0658762
								YAPC_PANCREAS	331	0.0664123
								CAPAN1_PANCREAS	332	0.0668427
								SNU5_STOMACH	333	0.0669124
								DEL_HAEMATOPOIETIC_AND_LYMPHOID_TISSUE	334	0.0680387
								OVMANA_OVARY	335	0.0680835
								SH10TC_STOMACH	336	0.0681945
								PK1_PANCREAS	337	0.0684735
								PANC0327_PANCREAS	338	0.0685492
								BL70_HAEMATOPOIETIC_AND_LYMPHOID_TISSUE	339	0.0687135
								PANC0813_PANCREAS	340	0.0689576
								HCC827_LUNG	341	0.0691008
								MEC1_HAEMATOPOIETIC_AND_LYMPHOID_TISSUE	342	0.0692207
								CPCN_LUNG	343	0.0692556
								NALM1_HAEMATOPOIETIC_AND_LYMPHOID_TISSUE	344	0.0695384
								A704_KIDNEY	345	0.0699824
								NUGC4_STOMACH	346	0.0702231
								NCIH524_LUNG	347	0.0702248
								TF1_HAEMATOPOIETIC_AND_LYMPHOID_TISSUE	348	0.0704625
								HUT78_HAEMATOPOIETIC_AND_LYMPHOID_TISSUE	349	0.0707403
								COLO201_COLO205	350	0.0711014
								MINO_HAEMATOPOIETIC_AND_LYMPHOID_TISSUE	351	0.0715378
								T47D	352	0.0715986
								HEC251_ENDOMETRIUM	353	0.0718764
								IALM_LUNG	354	0.0720861
								LU99_LUNG	355	0.0722024
								D283MED_CENTRAL_NERVOUS_SYSTEM	356	0.0722878
								NIHOVCAR3_OVARY	357	0.0723547
								EBC1_LUNG	358	0.0724117
								TEN_ENDOMETRIUM	359	0.0724606
								TE15_OESOPHAGUS	360	0.0724993
								HCC4006_LUNG	361	0.0727097
								HCC56_LARGE_INTESTINE	362	0.0728921
								RL_HAEMATOPOIETIC_AND_LYMPHOID_TISSUE	363	0.0731845
								HCC2279_LUNG	364	0.0732842
								DOV13_OVARY	365	0.0733996
								BC3C_URINARY_TRACT	366	0.0735158
								UO31_KIDNEY	367	0.0736969
								H4_CENTRAL_NERVOUS_SYSTEM	368	0.0738053
								SW1783_CENTRAL_NERVOUS_SYSTEM	369	0.0741271
								RKO_LARGE_INTESTINE	370	0.0742646
								HPAFII_PANCREAS	371	0.0742894
								LN340_CENTRAL_NERVOUS_SYSTEM	372	0.074709
								SNU601_STOMACH	373	0.074718
								MCAS_OVARY	374	0.0751121
								KMRC3_KIDNEY	375	0.0751224
								RPMI6666_HAEMATOPOIETIC_AND_LYMPHOID_TISSUE	376	0.0751801
								FTC133_THYROID	377	0.0752502
								KARPAS620_HAEMATOPOIETIC_AND_LYMPHOID_TISSUE	378	0.0753197
								CORL47_LUNG	379	0.0753633
								P12ICHIKAWA_HAEMATOPOIETIC_AND_LYMPHOID_TISSUE	380	0.0756193
								WM115_SKIN	381	0.0756384
								J82_URINARY_TRACT	382	0.0756427
								QGP1_PANCREAS	383	0.0758743
								RCHACV_HAEMATOPOIETIC_AND_LYMPHOID_TISSUE	384	0.0760866
								CAOV3_OVARY	385	0.0761419
								LI7_LIVER	386	0.0765183
								SUPT11_HAEMATOPOIETIC_AND_LYMPHOID_TISSUE	387	0.0768225
								BV173_HAEMATOPOIETIC_AND_LYMPHOID_TISSUE	388	0.0768936
								GA10_HAEMATOPOIETIC_AND_LYMPHOID_TISSUE	389	0.0770482
								JHH4_LIVER	390	0.0770643
								NCIH1755_LUNG	391	0.0772247
								RMUGS_OVARY	392	0.0773813
								OCIMY7_HAEMATOPOIETIC_AND_LYMPHOID_TISSUE	393	0.0774267
								HSC3_UPPER_AERODIGESTIVE_TRACT	394	0.0774313
								TCCSUP_URINARY_TRACT	395	0.0781188
								HL60_HAEMATOPOIETIC_AND_LYMPHOID_TISSUE	396	0.0781351
								A549_LUNG	397	0.0782809
								NCIH929_HAEMATOPOIETIC_AND_LYMPHOID_TISSUE	398	0.0783292
								SUPB15_HAEMATOPOIETIC_AND_LYMPHOID_TISSUE	399	0.0787549
								LCLC103H_LUNG	400	0.0791842
								SNUC2A_LARGE_INTESTINE	401	0.0795241
								NH6_AUTONOMIC_GANGLIA	402	0.0796792
								TC32_BONE	403	0.0797555
								SW579_THYROID	404	0.0799009
								ASPC1_PANCREAS	405	0.0800475
								KYO1_HAEMATOPOIETIC_AND_LYMPHOID_TISSUE	406	0.0801768
								TOV112D_OVARY	407	0.0802678
								SF295_CENTRAL_NERVOUS_SYSTEM	408	0.080377
								8305C_THYROID	409	0.0808638
								JHOS2_OVARY	410	0.0810727
								NCIH28_PLEURA	411	0.0812123
								KG1_HAEMATOPOIETIC_AND_LYMPHOID_TISSUE	412	0.081505
								TT2609C02_THYROID	413	0.0816022
								L540_HAEMATOPOIETIC_AND_LYMPHOID_TISSUE	414	0.0816207
								NCIH1373_LUNG	415	0.0825239
								HUPT3_PANCREAS	416	0.0826921
								RERFLCAD1_LUNG	417	0.0829228
								TUHR4TKB_KIDNEY	418	0.0831651
								HPBALL_HAEMATOPOIETIC_AND_LYMPHOID_TISSUE	419	0.0833059
								BFTC909_KIDNEY	420	0.0834502
								HDLM2_HAEMATOPOIETIC_AND_LYMPHOID_TISSUE	421	0.0834653
								SUDHL1_HAEMATOPOIETIC_AND_LYMPHOID_TISSUE	422	0.0836783
								LMSU_STOMACH	423	0.0836823
								HT1197_URINARY_TRACT	424	0.0837472
								NCIH2347_LUNG	425	0.0842571
								NCIH2029_LUNG	426	0.0843968
								MDST8_LARGE_INTESTINE	427	0.0844022
								JMSU1_URINARY_TRACT	428	0.0844743
								SLR20_KIDNEY	429	0.0846062
								RS411_HAEMATOPOIETIC_AND_LYMPHOID_TISSUE	430	0.0847611
								CAL120	431	0.0850444
								22RV1_PROSTATE	432	0.0850488
								LOXIMVI_SKIN	433	0.0852275
								A253_SALIVARY_GLAND	434	0.0853362
								HCC366_LUNG	435	0.0858112
								C2BBE1_LARGE_INTESTINE	436	0.0858359
								SIHA	437	0.0859841
								PATU8988T_PANCREAS	438	0.0863719
								RVH421_SKIN	439	0.0867231
								LS513_LARGE_INTESTINE	440	0.0868366
								NOMO1_HAEMATOPOIETIC_AND_LYMPHOID_TISSUE	441	0.0875973
								OCIAML5_HAEMATOPOIETIC_AND_LYMPHOID_TISSUE	442	0.0876189
								DAOY_CENTRAL_NERVOUS_SYSTEM	443	0.0881202
								HMEL	444	0.0881673
								T84_LARGE_INTESTINE	445	0.0881928
								HS766T_PANCREAS	446	0.088445
								HS746T_STOMACH	447	0.0886817
								ZR751	448	0.08887
								NB1_AUTONOMIC_GANGLIA	449	0.0889138
								HCC1806	450	0.0891017
								PANC1_PANCREAS	451	0.0893655
								TE4_OESOPHAGUS	452	0.0897444
								JHH7_LIVER	453	0.0897727
								SNU182_LIVER	454	0.0898144
								SW1463_LARGE_INTESTINE	455	0.0910841
								CALU6_LUNG	456	0.0915449
								RPMI7951_SKIN	457	0.0915569
								HS578T	458	0.0916141
								SCC15_UPPER_AERODIGESTIVE_TRACT	459	0.0917328
								HUCCT1_BILIARY_TRACT	460	0.0917501
								59M_OVARY	461	0.0922324
								OV90_OVARY	462	0.0924792
								BICR31_UPPER_AERODIGESTIVE_TRACT	463	0.092617
								CHP126_AUTONOMIC_GANGLIA	464	0.0930035
								SKMEL3_SKIN	465	0.0933007
								GLC82_LUNG	466	0.0933394
								KE39_STOMACH	467	0.0934278
								SW948_LARGE_INTESTINE	468	0.0934583
								MEG01_HAEMATOPOIETIC_AND_LYMPHOID_TISSUE	469	0.0935946
								WM983B_SKIN	470	0.093855
								L428_HAEMATOPOIETIC_AND_LYMPHOID_TISSUE	471	0.0941243
								BICR18_UPPER_AERODIGESTIVE_TRACT	472	0.0948164
								HUPT4_PANCREAS	473	0.0957129
								YH13_CENTRAL_NERVOUS_SYSTEM	474	0.0958736
								A3KAW_HAEMATOPOIETIC_AND_LYMPHOID_TISSUE	475	0.0962499
								CAL62_THYROID	476	0.0963604
								SNU869_BILIARY_TRACT	477	0.0967115
								IGR39_SKIN	478	0.0970072
								U343_CENTRAL_NERVOUS_SYSTEM	479	0.0973025
								NCIH510_LUNG	480	0.0973265
								SET2_HAEMATOPOIETIC_AND_LYMPHOID_TISSUE	481	0.0973898
								NCIH69_LUNG	482	0.0974775
								PK45H_PANCREAS	483	0.0976503
								COLO678_LARGE_INTESTINE	484	0.097704
								KPNYN_AUTONOMIC_GANGLIA	485	0.098053
								SKMEL28_SKIN	486	0.0981247
								U118MG_CENTRAL_NERVOUS_SYSTEM	487	0.0982367
								NCIH1573_LUNG	488	0.0984892
								NCIH1869_LUNG	489	0.099037
								HCC95_LUNG	490	0.0990976
								TE11_OESOPHAGUS	491	0.0992531
								T3M4_PANCREAS	492	0.0996901
								KYSE520_OESOPHAGUS	493	0.0997024
								NCCSTCK140_STOMACH	494	0.0998949
								SKMES1_LUNG	495	0.0999094
								KMM1_HAEMATOPOIETIC_AND_LYMPHOID_TISSUE	496	0.100235
								639V_URINARY_TRACT	497	0.1004
								SUPM2_HAEMATOPOIETIC_AND_LYMPHOID_TISSUE	498	0.100494
								ME1_HAEMATOPOIETIC_AND_LYMPHOID_TISSUE	499	0.100876
								RCC10RGB_KIDNEY	500	0.101297
								HEC50B_ENDOMETRIUM	501	0.10136
								NCIH1915_LUNG	502	0.101376
								HS737T_BONE	503	0.102113
								HS571T_OVARY	504	0.10237
								ONCODG1_OVARY	505	0.102488
								CA46_HAEMATOPOIETIC_AND_LYMPHOID_TISSUE	506	0.102579
								KNS60_CENTRAL_NERVOUS_SYSTEM	507	0.102644
								PATU8902_PANCREAS	508	0.102813
								RD_SOFT_TISSUE	509	0.103045
								HEL9217_HAEMATOPOIETIC_AND_LYMPHOID_TISSUE	510	0.103235
								MOLM16_HAEMATOPOIETIC_AND_LYMPHOID_TISSUE	511	0.103271
								CH157MN_CENTRAL_NERVOUS_SYSTEM	512	0.10353
								KYSE410_OESOPHAGUS	513	0.103568
								SNU899_UPPER_AERODIGESTIVE_TRACT	514	0.103647
								NCIH889_LUNG	515	0.104308
								NCIH322_LUNG	516	0.104337
								KP3_PANCREAS	517	0.10452
								NCIH2172_LUNG	518	0.104619
								HUH1_LIVER	519	0.10492
								U138MG_CENTRAL_NERVOUS_SYSTEM	520	0.104927
								AML193_HAEMATOPOIETIC_AND_LYMPHOID_TISSUE	521	0.105001
								SNB19_CENTRAL_NERVOUS_SYSTEM	522	0.105202
								SNU668_STOMACH	523	0.105257
								NCIH2085_LUNG	524	0.105462
								OUMS23_LARGE_INTESTINE	525	0.105778
								CL14_LARGE_INTESTINE	526	0.106068
								NCIH2286_LUNG	527	0.106165
								NCIH211_LUNG	528	0.1063
								RERFLCSQ1_LUNG	529	0.106398
								FADU_UPPER_AERODIGESTIVE_TRACT	530	0.106417
								NCIH2030_LUNG	531	0.107235
								A4FUK_HAEMATOPOIETIC_AND_LYMPHOID_TISSUE	532	0.107456
								OCIM1_HAEMATOPOIETIC_AND_LYMPHOID_TISSUE	533	0.107501
								UT7_HAEMATOPOIETIC_AND_LYMPHOID_TISSUE	534	0.107717
								PECAPJ41CLONED2_UPPER_AERODIGESTIVE_TRACT	535	0.107747
								UACC812	536	0.107911
								SNU61_LARGE_INTESTINE	537	0.108775
								NCIH661_LUNG	538	0.108928
								NCIH520_LUNG	539	0.109133
								U178_CENTRAL_NERVOUS_SYSTEM	540	0.109142
								OSRC2_KIDNEY	541	0.109725
								COLO205_LARGE_INTESTINE	542	0.109867
								YMB1	543	0.110594
								MHHES1_BONE	544	0.110768
								PECAPJ34CLONEC12_UPPER_AERODIGESTIVE_TRACT	545	0.111067
								SUPT1_HAEMATOPOIETIC_AND_LYMPHOID_TISSUE	546	0.111422
								SNU324_PANCREAS	547	0.111473
								MDAMB436	548	0.111534
								PATU8988S_PANCREAS	549	0.111606
								T3M10_LUNG	550	0.111678
								NCIH716_LARGE_INTESTINE	551	0.111724
								HUH28_BILIARY_TRACT	552	0.111729
								SNU1214_UPPER_AERODIGESTIVE_TRACT	553	0.111847
								MKN7_STOMACH	554	0.111896
								PECAPJ49_UPPER_AERODIGESTIVE_TRACT	555	0.112101
								SNU878_LIVER	556	0.112174
								JHOM2B_OVARY	557	0.112216
								PANC0403_PANCREAS	558	0.112272
								CORL95_LUNG	559	0.112826
								CAL54_KIDNEY	560	0.112865
								ECC12_STOMACH	561	0.112875
								NCIH1975_LUNG	562	0.112928
								ZR7530	563	0.113466
								OCIAML2_HAEMATOPOIETIC_AND_LYMPHOID_TISSUE	564	0.113479
								SKCO1_LARGE_INTESTINE	565	0.113513
								CACO2	566	0.114003
								TE10_OESOPHAGUS	567	0.114189
								COLO684_ENDOMETRIUM	568	0.114225
								RH18_SOFT_TISSUE	569	0.114367
								SNU1196_BILIARY_TRACT	570	0.115337
								HARA_LUNG	571	0.115566
								ESS1_ENDOMETRIUM	572	0.115746
								KE37_HAEMATOPOIETIC_AND_LYMPHOID_TISSUE	573	0.115811
								MFE296_ENDOMETRIUM	574	0.115932
								MPP89_PLEURA	575	0.11606
								F5_CENTRAL_NERVOUS_SYSTEM	576	0.116297
								T98G_CENTRAL_NERVOUS_SYSTEM	577	0.116323
								U937_HAEMATOPOIETIC_AND_LYMPHOID_TISSUE	578	0.116326
								A172_CENTRAL_NERVOUS_SYSTEM	579	0.116377
								SCC9_UPPER_AERODIGESTIVE_TRACT	580	0.116405
								MKN1_STOMACH	581	0.116616
								JURKAT_HAEMATOPOIETIC_AND_LYMPHOID_TISSUE	582	0.116726
								NCIH23_LUNG	583	0.116807
								SNU46_UPPER_AERODIGESTIVE_TRACT	584	0.116932
								C32_SKIN	585	0.116981
								NCIH2291_LUNG	586	0.117151
								CALU3_LUNG	587	0.117373
								NCIH1436_LUNG	588	0.117586
								DMS114_LUNG	589	0.117739
								PC3_PROSTATE	590	0.117904
								JHOS4_OVARY	591	0.118033
								SLR21_KIDNEY	592	0.118333
								AMO1_HAEMATOPOIETIC_AND_LYMPHOID_TISSUE	593	0.118885
								PEER_HAEMATOPOIETIC_AND_LYMPHOID_TISSUE	594	0.11896
								MOLT3_MOLT4	595	0.119409
								HS852T_SKIN	596	0.119747
								HDMYZ_HAEMATOPOIETIC_AND_LYMPHOID_TISSUE	597	0.119802
								TE8_OESOPHAGUS	598	0.120286
								SNU407_LARGE_INTESTINE	599	0.120339
								S117_SOFT_TISSUE	600	0.120581
								RERFLCMS_LUNG	601	0.120686
								MONOMAC6_HAEMATOPOIETIC_AND_LYMPHOID_TISSUE	602	0.120702
								NCIH1563_LUNG	603	0.120957
								HT1376_URINARY_TRACT	604	0.121035
								NCIH2087_LUNG	605	0.121076
								DETROIT562_UPPER_AERODIGESTIVE_TRACT	606	0.12159
								KNS81_CENTRAL_NERVOUS_SYSTEM	607	0.122211
								NCIH1944_LUNG	608	0.122339
								SNU626_CENTRAL_NERVOUS_SYSTEM	609	0.122363
								TC71_BONE	610	0.122408
								SNU1040_LARGE_INTESTINE	611	0.122429
								HEC6_ENDOMETRIUM	612	0.122761
								NCIH1734_LUNG	613	0.122959
								SNU761_LIVER	614	0.1231
								SKHEP1_LIVER	615	0.123283
								NCIH2228_LUNG	616	0.123315
								HCC38	617	0.12349
								GRM_SKIN	618	0.123567
								ML1_THYROID	619	0.123717
								EJM_HAEMATOPOIETIC_AND_LYMPHOID_TISSUE	620	0.123864
								OPM2_HAEMATOPOIETIC_AND_LYMPHOID_TISSUE	621	0.124064
								KMS26_HAEMATOPOIETIC_AND_LYMPHOID_TISSUE	622	0.12416
								MFE280_ENDOMETRIUM	623	0.124249
								KU1919_URINARY_TRACT	624	0.12426
								MOGGCCM_CENTRAL_NERVOUS_SYSTEM	625	0.12472
								SKMEL31_SKIN	626	0.125098
								NCIH2126_LUNG	627	0.125107
								SJSA1_BONE	628	0.125136
								DMS53_LUNG	629	0.125687
								LXF289_LUNG	630	0.125714
								CORL105_LUNG	631	0.126144
								LN229_CENTRAL_NERVOUS_SYSTEM	632	0.126145
								CORL311_LUNG	633	0.126443
								SNU398_LIVER	634	0.126519
								HCC44_LUNG	635	0.126784
								HCC1143	636	0.127348
								CHAGOK1_LUNG	637	0.127646
								TCCPAN2_PANCREAS	638	0.12826
								NCIN87_STOMACH	639	0.128504
								1321N1_CENTRAL_NERVOUS_SYSTEM	640	0.128624
								NCIH1650_LUNG	641	0.129414
								HH_HAEMATOPOIETIC_AND_LYMPHOID_TISSUE	642	0.130038
								MOLP8_HAEMATOPOIETIC_AND_LYMPHOID_TISSUE	643	0.130692
								LN319_CENTRAL_NERVOUS_SYSTEM	644	0.130747
								KCIMOH1_PANCREAS	645	0.131059
								OCUM1_STOMACH	646	0.13109
								DND41_HAEMATOPOIETIC_AND_LYMPHOID_TISSUE	647	0.131768
								COLO704_OVARY	648	0.132158
								SNU520_STOMACH	649	0.13245
								CAOV4_OVARY	650	0.133065
								ACCMESO1_PLEURA	651	0.133221
								OCILY3_HAEMATOPOIETIC_AND_LYMPHOID_TISSUE	652	0.133621
								BHT101_THYROID	653	0.133623
								REC1_HAEMATOPOIETIC_AND_LYMPHOID_TISSUE	654	0.133623
								NCIH838_LUNG	655	0.133877
								F36P_HAEMATOPOIETIC_AND_LYMPHOID_TISSUE	656	0.134026
								JHESOAD1_OESOPHAGUS	657	0.134208
								KMS18_HAEMATOPOIETIC_AND_LYMPHOID_TISSUE	658	0.134305
								NCIH1703_LUNG	659	0.134363
								SKES1_BONE	660	0.134613
								CGTHW1_THYROID	661	0.134931
								COV362_OVARY	662	0.135723
								NCIH1437_LUNG	663	0.136425
								GOS3_CENTRAL_NERVOUS_SYSTEM	664	0.136518
								JM1_HAEMATOPOIETIC_AND_LYMPHOID_TISSUE	665	0.136544
								BICR16_UPPER_AERODIGESTIVE_TRACT	666	0.136712
								JIMT1	667	0.137259
								HEC1B_ENDOMETRIUM	668	0.137265
								EW8_BONE	669	0.137359
								KNS42_CENTRAL_NERVOUS_SYSTEM	670	0.137406
								KYSE510_OESOPHAGUS	671	0.138015
								NCIH1568_LUNG	672	0.138031
								COLO818_SKIN	673	0.138368
								SKMEL24_SKIN	674	0.138669
								BICR56_UPPER_AERODIGESTIVE_TRACT	675	0.138779
								BEN_LUNG	676	0.138888
								NCIH1792_LUNG	677	0.139605
								SUPHD1_HAEMATOPOIETIC_AND_LYMPHOID_TISSUE	678	0.140138
								GRANTA519_HAEMATOPOIETIC_AND_LYMPHOID_TISSUE	679	0.140493
								KMS21BM_HAEMATOPOIETIC_AND_LYMPHOID_TISSUE	680	0.140891
								NCIH2066_LUNG	681	0.141107
								A673_BONE	682	0.141319
								BT549	683	0.14159
								SHP77_LUNG	684	0.141805
								SKNDZ_AUTONOMIC_GANGLIA	685	0.141943
								MCF7	686	0.142079
								LNZ308_CENTRAL_NERVOUS_SYSTEM	687	0.142091
								CAL148	688	0.142394
								BICR6_UPPER_AERODIGESTIVE_TRACT	689	0.142537
								NUGC3_STOMACH	690	0.14282
								HGC27_STOMACH	691	0.143287
								FUOV1_OVARY	692	0.143371
								SLR25_KIDNEY	693	0.143795
								SW1573_LUNG	694	0.143892
								RCM1_LARGE_INTESTINE	695	0.144064
								NCIH1299_LUNG	696	0.144187
								HN_UPPER_AERODIGESTIVE_TRACT	697	0.144405
								NCIH1623_LUNG	698	0.144858
								ABC1_LUNG	699	0.145152
								OVCAR4_OVARY	700	0.145292
								NCIH2009_LUNG	701	0.145603
								NCIH2342_LUNG	702	0.145905
								KYSE450_OESOPHAGUS	703	0.146375
								BFTC905_URINARY_TRACT	704	0.146435
								SF539_CENTRAL_NERVOUS_SYSTEM	705	0.146784
								KMS27_HAEMATOPOIETIC_AND_LYMPHOID_TISSUE	706	0.147434
								SIGM5_HAEMATOPOIETIC_AND_LYMPHOID_TISSUE	707	0.147541
								KMS20_HAEMATOPOIETIC_AND_LYMPHOID_TISSUE	708	0.148129
								U251MG_CENTRAL_NERVOUS_SYSTEM	709	0.148276
								UMRC2_KIDNEY	710	0.148628
								YD15_SALIVARY_GLAND	711	0.14877
								CAL27_UPPER_AERODIGESTIVE_TRACT	712	0.148789
								LNCAPCLONEFGC_PROSTATE	713	0.149031
								NCIH841_LUNG	714	0.149041
								AU565	715	0.149508
								MDAMB361	716	0.149547
								FU97_STOMACH	717	0.149651
								DB_HAEMATOPOIETIC_AND_LYMPHOID_TISSUE	718	0.150525
								LP1_HAEMATOPOIETIC_AND_LYMPHOID_TISSUE	719	0.150626
								NCIH1838_LUNG	720	0.150687
								IPC298_SKIN	721	0.150925
								RERFLCAI_LUNG	722	0.150989
								NCIH1435_LUNG	723	0.151257
								MM1S_HAEMATOPOIETIC_AND_LYMPHOID_TISSUE	724	0.151447
								HOP62_LUNG	725	0.151805
								NCIH522_LUNG	726	0.151812
								HPAC_PANCREAS	727	0.152131
								MDAMB453	728	0.152388
								RCC4_KIDNEY	729	0.152507
								BGC823_STOMACH	730	0.152818
								RT11284_URINARY_TRACT	731	0.153045
								KATOIII_STOMACH	732	0.153138
								5637_URINARY_TRACT	733	0.153707
								PANC0203_PANCREAS	734	0.154023
								YD10B_UPPER_AERODIGESTIVE_TRACT	735	0.154081
								VMRCRCW_KIDNEY	736	0.154159
								RERFGC1B_STOMACH	737	0.154174
								NCIH1184_LUNG	738	0.154252
								COLO680N_OESOPHAGUS	739	0.15451
								COLO679_SKIN	740	0.154689
								RPMI8402_HAEMATOPOIETIC_AND_LYMPHOID_TISSUE	741	0.154764
								NCIH810_LUNG	742	0.155487
								KMS12BM_HAEMATOPOIETIC_AND_LYMPHOID_TISSUE	743	0.155577
								NCIH526_LUNG	744	0.155845
								NCIH1963_LUNG	745	0.155968
								WM88_SKIN	746	0.155972
								NCIH2227_LUNG	747	0.156066
								THP1_HAEMATOPOIETIC_AND_LYMPHOID_TISSUE	748	0.156121
								SKRC31_KIDNEY	749	0.156215
								LS123_LARGE_INTESTINE	750	0.156641
								EPLC272H_LUNG	751	0.156945
								DANG_PANCREAS	752	0.156947
								SKMEL30_SKIN	753	0.157128
								OVKATE_OVARY	754	0.157249
								HCC2935_LUNG	755	0.157296
								D341MED_CENTRAL_NERVOUS_SYSTEM	756	0.157436
								MOLP2_HAEMATOPOIETIC_AND_LYMPHOID_TISSUE	757	0.157643
								NCIH2171_LUNG	758	0.157864
								EVSAT	759	0.157896
								OPM1_HAEMATOPOIETIC_AND_LYMPHOID_TISSUE	760	0.157989
								NCIH1341_LUNG	761	0.158199
								JK1_HAEMATOPOIETIC_AND_LYMPHOID_TISSUE	762	0.158748
								KPL1	763	0.159154
								OAW28_OVARY	764	0.159481
								HS683_CENTRAL_NERVOUS_SYSTEM	765	0.159845
								NCIH1648_LUNG	766	0.159886
								SKNAS_AUTONOMIC_GANGLIA	767	0.159953
								FTC238_THYROID	768	0.160108
								KCL22_HAEMATOPOIETIC_AND_LYMPHOID_TISSUE	769	0.160366
								RT112_URINARY_TRACT	770	0.160612
								HEKTE_KIDNEY	771	0.160861
								MDAMB435S_SKIN	772	0.16127
								DMS79_LUNG	773	0.16142
								HMC18	774	0.161553
								A101D_SKIN	775	0.161559
								PCM6_HAEMATOPOIETIC_AND_LYMPHOID_TISSUE	776	0.16238
								ISTMES1_PLEURA	777	0.162973
								SNU283_LARGE_INTESTINE	778	0.163056
								HCC1359_LUNG	779	0.16351
								HLC1_LUNG	780	0.163673
								CORL88_LUNG	781	0.164292
								OVISE_OVARY	782	0.164505
								BECKER_CENTRAL_NERVOUS_SYSTEM	783	0.164799
								U266B1_HAEMATOPOIETIC_AND_LYMPHOID_TISSUE	784	0.165052
								MDAMB468	785	0.165335
								SW1417_LARGE_INTESTINE	786	0.16534
								NCIH1651_LUNG	787	0.16537
								SNU387_LIVER	788	0.165383
								OCIAML3_HAEMATOPOIETIC_AND_LYMPHOID_TISSUE	789	0.165403
								NCIH508_LARGE_INTESTINE	790	0.16552
								NCIH2170_LUNG	791	0.165844
								SCC4_UPPER_AERODIGESTIVE_TRACT	792	0.165932
								OE33_OESOPHAGUS	793	0.165938
								HEL_HAEMATOPOIETIC_AND_LYMPHOID_TISSUE	794	0.16594
								HCC1395	795	0.165972
								OUMS27_BONE	796	0.166016
								KLM1_PANCREAS	797	0.16604
								SNB75_CENTRAL_NERVOUS_SYSTEM	798	0.167215
								MOGGUVW_CENTRAL_NERVOUS_SYSTEM	799	0.167322
								HCC364_LUNG	800	0.16741
								NCIH3255_LUNG	801	0.168339
								EFO21_OVARY	802	0.168482
								SNU503_LARGE_INTESTINE	803	0.168774
								UOK101_KIDNEY	804	0.169082
								WM793_SKIN	805	0.169945
								LCLC97TM1_LUNG	806	0.170095
								K562_HAEMATOPOIETIC_AND_LYMPHOID_TISSUE	807	0.170385
								UACC257_SKIN	808	0.170429
								SH4_SKIN	809	0.170509
								SCC25_UPPER_AERODIGESTIVE_TRACT	810	0.17099
								NCIH209_LUNG	811	0.171241
								SNU840_OVARY	812	0.171278
								PANC1005_PANCREAS	813	0.171346
								SKBR3	814	0.171379
								TE6_OESOPHAGUS	815	0.171511
								DU145_PROSTATE	816	0.171636
								TT_OESOPHAGUS	817	0.172274
								LN382_CENTRAL_NERVOUS_SYSTEM	818	0.172298
								K029AX_SKIN	819	0.172431
								SNU738_CENTRAL_NERVOUS_SYSTEM	820	0.173027
								HEC59_ENDOMETRIUM	821	0.173076
								SKM1_HAEMATOPOIETIC_AND_LYMPHOID_TISSUE	822	0.173524
								NCIH647_LUNG	823	0.173902
								L1236_HAEMATOPOIETIC_AND_LYMPHOID_TISSUE	824	0.173911
								HCC1419	825	0.174249
								TYKNU_OVARY	826	0.174511
								A375_SKIN	827	0.174587
								HT144_SKIN	828	0.17461
								SNU449_LIVER	829	0.174723
								MDAMB157	830	0.1749
								DU4475	831	0.175218
								UMUC1_URINARY_TRACT	832	0.175586
								KYSE140_OESOPHAGUS	833	0.175814
								OE19_OESOPHAGUS	834	0.17606
								8MGBA_CENTRAL_NERVOUS_SYSTEM	835	0.176288
								SQ1_LUNG	836	0.176461
								COLO800_SKIN	837	0.17652
								PL45_PANCREAS	838	0.176574
								DMS454_LUNG	839	0.177285
								SNU685_ENDOMETRIUM	840	0.177358
								KELLY_AUTONOMIC_GANGLIA	841	0.177652
								CAMA1	842	0.177685
								SNU245_BILIARY_TRACT	843	0.1788
								NCIH1876_LUNG	844	0.178875
								SW900_LUNG	845	0.179012
								COV318_OVARY	846	0.179219
								VMRCLCD_LUNG	847	0.179313
								PC14_LUNG	848	0.179844
								HCC1937	849	0.180003
								OVSAHO_OVARY	850	0.180502
								JL1_PLEURA	851	0.180739
								L363_HAEMATOPOIETIC_AND_LYMPHOID_TISSUE	852	0.180782
								KNS62_LUNG	853	0.180874
								BT474	854	0.18102
								KYSE30_OESOPHAGUS	855	0.181055
								SF172_CENTRAL_NERVOUS_SYSTEM	856	0.181329
								TOLEDO_HAEMATOPOIETIC_AND_LYMPHOID_TISSUE	857	0.181556
								BT20	858	0.181737
								HS939T_SKIN	859	0.181889
								HCC78_LUNG	860	0.182346
								GCIY_STOMACH	861	0.182616
								KPNSI9S_AUTONOMIC_GANGLIA	862	0.182668
								SBC5_LUNG	863	0.182898
								NCIH747_LARGE_INTESTINE	864	0.183012
								A498_KIDNEY	865	0.183124
								G361_SKIN	866	0.183442
								MIAPACA2_PANCREAS	867	0.184093
								HCC1171_LUNG	868	0.184176
								NCIH1836_LUNG	869	0.184283
								JHH2_LIVER	870	0.184342
								SNU1272_KIDNEY	871	0.184395
								COV504_OVARY	872	0.185078
								NCIH1694_LUNG	873	0.185085
								HK2_KIDNEY	874	0.185168
								NCIH2081_LUNG	875	0.185237
								RERFLCKJ_LUNG	876	0.185413
								KS1_CENTRAL_NERVOUS_SYSTEM	877	0.186247
								CORL24_LUNG	878	0.186882
								647V_URINARY_TRACT	879	0.186947
								EFM19	880	0.187665
								JJN3_HAEMATOPOIETIC_AND_LYMPHOID_TISSUE	881	0.187881
								SR786_HAEMATOPOIETIC_AND_LYMPHOID_TISSUE	882	0.188071
								SKNMC_BONE	883	0.18808
								NCIH1339_LUNG	884	0.188776
								NCIH2073_LUNG	885	0.188883
								CAKI2_KIDNEY	886	0.189599
								HT55_LARGE_INTESTINE	887	0.190237
								SNU8_OVARY	888	0.190908
								COLO829_SKIN	889	0.191256
								KIJK_HAEMATOPOIETIC_AND_LYMPHOID_TISSUE	890	0.191759
								MDAMB175VII	891	0.19176
								SU8686_PANCREAS	892	0.192437
								HCC33_LUNG	893	0.19246
								VMCUB1_URINARY_TRACT	894	0.192893
								COLO775_HAEMATOPOIETIC_AND_LYMPHOID_TISSUE	895	0.192985
								HSC4_UPPER_AERODIGESTIVE_TRACT	896	0.193511
								IGROV1_OVARY	897	0.193708
								HCC1500	898	0.193931
								IGR37_SKIN	899	0.193943
								NCIH660_PROSTATE	900	0.194397
								SNU1197_LARGE_INTESTINE	901	0.195014
								SNU16_STOMACH	902	0.195119
								NUGC2_STOMACH	903	0.195189
								JHOC5_OVARY	904	0.195383
								YD38_UPPER_AERODIGESTIVE_TRACT	905	0.195744
								NCIH441_LUNG	906	0.195856
								KARPAS299_HAEMATOPOIETIC_AND_LYMPHOID_TISSUE	907	0.196058
								PLCPRF5_LIVER	908	0.196089
								TUHR10TKB_KIDNEY	909	0.196249
								SKMM2_HAEMATOPOIETIC_AND_LYMPHOID_TISSUE	910	0.196857
								SW1990_PANCREAS	911	0.197006
								TE5_OESOPHAGUS	912	0.197405
								HUH6_LIVER	913	0.197509
								KMRC20_KIDNEY	914	0.198414
								EB2_HAEMATOPOIETIC_AND_LYMPHOID_TISSUE	915	0.198849
								SNU1077_ENDOMETRIUM	916	0.198939
								HS936T_SKIN	917	0.199133
								KYSE180_OESOPHAGUS	918	0.199156
								MHHNB11_AUTONOMIC_GANGLIA	919	0.199325
								NAMALWA_HAEMATOPOIETIC_AND_LYMPHOID_TISSUE	920	0.199393
								NCIH1105_LUNG	921	0.200146
								TE14_OESOPHAGUS	922	0.200249
								KYSE270_OESOPHAGUS	923	0.200961
								MALME3M_SKIN	924	0.200975
								LUDLU1_LUNG	925	0.201115
								ECGI10_OESOPHAGUS	926	0.201404
								BICR22_UPPER_AERODIGESTIVE_TRACT	927	0.202097
								SNU475_LIVER	928	0.20234
								COV644_OVARY	929	0.202495
								NCIH854_LUNG	930	0.202826
								A2058_SKIN	931	0.204501
								KMS28BM_HAEMATOPOIETIC_AND_LYMPHOID_TISSUE	932	0.205171
								LN235_CENTRAL_NERVOUS_SYSTEM	933	0.205319
								SNU1079_BILIARY_TRACT	934	0.205656
								KMRC2_KIDNEY	935	0.20596
								WM1799_SKIN	936	0.206101
								NCIH1395_LUNG	937	0.20649
								JHH5_LIVER	938	0.207034
								VMRCLCP_LUNG	939	0.207825
								RDES_BONE	940	0.207995
								PL21_HAEMATOPOIETIC_AND_LYMPHOID_TISSUE	941	0.208681
								TUHR14TKB_KIDNEY	942	0.209088
								TE1_OESOPHAGUS	943	0.210328
								HCC1187	944	0.211749
								NCIH2196_LUNG	945	0.212273
								MOLM6_HAEMATOPOIETIC_AND_LYMPHOID_TISSUE	946	0.212642
								OAW42_OVARY	947	0.213382
								JHH1_LIVER	948	0.213813
								ECC10_STOMACH	949	0.214316
								HEP3B217_LIVER	950	0.214401
								OC314_OVARY	951	0.215679
								NCIH2141_LUNG	952	0.216386
								NCIH2110_LUNG	953	0.216486
								HCC1569	954	0.216534
								EN_ENDOMETRIUM	955	0.217362
								NCIH1092_LUNG	956	0.217686
								LK2_LUNG	957	0.21782
								MG63_BONE	958	0.21801
								COLO849_SKIN	959	0.219037
								SKNBE2_AUTONOMIC_GANGLIA	960	0.220455
								786O_KIDNEY	961	0.221736
								SLR26_KIDNEY	962	0.222028
								NCIH1781_LUNG	963	0.222752
								HUG1N_STOMACH	964	0.222936
								DMS153_LUNG	965	0.224455
								HCC2814_LUNG	966	0.224615
								SNU1033_LARGE_INTESTINE	967	0.225291
								SW1710_URINARY_TRACT	968	0.225911
								SLR23_KIDNEY	969	0.226013
								COLO741_SKIN	970	0.226107
								OVCAR5_OVARY	971	0.226536
								GI1_CENTRAL_NERVOUS_SYSTEM	972	0.227421
								HCC1954	973	0.22832
								769P_KIDNEY	974	0.228586
								DMS273_LUNG	975	0.22924
								SKMEL5_SKIN	976	0.229297
								KMS11_HAEMATOPOIETIC_AND_LYMPHOID_TISSUE	977	0.230521
								CAKI1_KIDNEY	978	0.230709
								VMRCRCZ_KIDNEY	979	0.231353
								ES2_OVARY	980	0.231902
								NCIH2023_LUNG	981	0.231972
								PANC0213_PANCREAS	982	0.233009
								NCIH2405_LUNG	983	0.233118
								MOTN1_HAEMATOPOIETIC_AND_LYMPHOID_TISSUE	984	0.233329
								SCABER_URINARY_TRACT	985	0.233455
								NCIH596_LUNG	986	0.235008
								MORCPR_LUNG	987	0.235266
								CORL279_LUNG	988	0.235823
								NCIH196_LUNG	989	0.236152
								L33_PANCREAS	990	0.23622
								HOP92_LUNG	991	0.237067
								KHM1B_HAEMATOPOIETIC_AND_LYMPHOID_TISSUE	992	0.237335
								PECAPJ15_UPPER_AERODIGESTIVE_TRACT	993	0.237624
								UACC62_SKIN	994	0.238288
								EFE184_ENDOMETRIUM	995	0.239935
								HCC1428	996	0.239949
								SNUC1_LARGE_INTESTINE	997	0.240432
								INA6_HAEMATOPOIETIC_AND_LYMPHOID_TISSUE	998	0.242285
								HCC2218	999	0.242741
								OE21_OESOPHAGUS	1000	0.242926
								CHL1_SKIN	1001	0.243063
								YKG1_CENTRAL_NERVOUS_SYSTEM	1002	0.24364
								HCC2157	1003	0.244177
								NCIH446_LUNG	1004	0.244799
								HCC1897_LUNG	1005	0.245708
								NCIH1581_LUNG	1006	0.245864
								KELLY_p_CCLE_AffySNP_Oct2012_01_GenomeWideSNP_6_B01_1217624_KMS18_HAEMATOPOIETIC_AND_LYMPHOID_TISSUE	1007	0.247956
								BT483	1008	0.248205
								RPMI8226_HAEMATOPOIETIC_AND_LYMPHOID_TISSUE	1009	0.249874
								CAL851	1010	0.250664
								KMS34_HAEMATOPOIETIC_AND_LYMPHOID_TISSUE	1011	0.250871
								HDQP1	1012	0.25182
								EWS502_BONE	1013	0.252433
								OC316_OVARY	1014	0.255016
								NCIH146_LUNG	1015	0.255361
								NCIH1930_LUNG	1016	0.256009
								UMRC6_KIDNEY	1017	0.256148
								HMCB_SKIN	1018	0.256279
								HS695T_SKIN	1019	0.256613
								NCIH2444_LUNG	1020	0.25697
								NCIH1666_LUNG	1021	0.257123
								HCC1599	1022	0.258918
								SLR24_KIDNEY	1023	0.259936
								TT_THYROID	1024	0.260313
								NCIH1385_LUNG	1025	0.260317
								HCC202	1026	0.262451
								KURAMOCHI_OVARY	1027	0.262902
								ALEXANDERCELLS_LIVER	1028	0.263317
								SNU410_PANCREAS	1029	0.265782
								HCC1195_LUNG	1030	0.266511
								UACC893	1031	0.269408
								NCIH2106_LUNG	1032	0.272785
								NCIH1618_LUNG	1033	0.273003
								HS294T_SKIN	1034	0.276611
								SNU119_OVARY	1035	0.277531
								SW403_LARGE_INTESTINE	1036	0.280334
								NCIH82_LUNG	1037	0.28473
								LC1SQSF_LUNG	1038	0.2911
								CORL51_LUNG	1039	0.301986
								ONS76_CENTRAL_NERVOUS_SYSTEM	1040	0.302592
								KMRC1_KIDNEY	1041	0.310522
								LC1F_LUNG	1042	0.317941
								HCC70	1043	0.341931

## Sheet: Fig4c
row.names	MO_1065	MO_1213	MO_1237	MO_1292	MO_1298	MO_1301	MO_1320	MO_1330	MO_1335	MO_1364	MO_1415	MO_1418	MO_1426	MO_1427	MO_1528	MDAMB231
NSD1	0	0	0	0	0	0	0	1	1	0	0	0	0	0	0	0
PIK3CA	0	0	0	0	0	0	0	0	1	0	0	1	0	0	0	0
OBSCN	0	0	0	0	0	0	1	0	1	0	0	0	0	0	0	0
IKBKB	0	0	1	0	0	0	1	0	0	0	0	0	0	0	0	0
MAP3K13	0	0	0	0	0	0	1	1	0	0	0	0	0	0	0	0
FER	0	0	0	0	1	0	0	1	0	0	0	0	0	0	0	0
FMN2	0	0	0	0	1	0	0	0	0	0	0	0	0	0	1	0
GRK2	0	0	0	0	1	0	0	0	0	0	0	0	0	0	1	0
NLRP1	0	0	0	0	0	0	0	0	0	0	0	0	1	0	1	0
NOTCH2	0	0	0	0	0	0	0	0	0	0	0	0	1	0	1	0
CLK1	0	0	0	0	0	0	0	0	1	0	0	0	1	0	0	0
MERTK	0	0	0	0	0	0	0	1	0	0	0	0	1	0	0	0
MYBL2	0	0	0	0	0	0	0	1	0	0	0	0	0	1	0	0
CAMKK2	1	0	0	0	0	0	0	0	0	0	0	0	0	1	0	0
YAP1	1	0	0	0	0	0	0	1	0	0	0	0	0	0	0	0
LAMA1	1	0	0	0	0	0	0	1	0	0	0	0	0	0	0	0
BIRC6	1	0	0	0	0	0	0	1	0	0	0	0	0	0	0	0
FN1	1	0	0	0	0	0	0	1	0	0	0	0	0	0	0	0
SMG1	1	0	0	0	1	0	0	0	0	0	0	1	0	0	0	0
HERC2	1	0	0	0	0	1	0	0	0	0	0	1	0	0	0	0
IRS1	0	0	0	0	0	1	0	0	0	0	0	1	0	0	0	0
PDE4DIP	0	0	0	0	0	0	0	0	0	1	0	0	0	0	1	1
TP53	1	1	0	1	1	1	1	1	1	1	1	1	1	1	1	1
TTN	0	0	0	1	1	0	0	1	0	1	0	0	0	1	0	1
CPAMD8	0	0	0	1	0	0	0	1	0	1	0	0	0	0	0	0

## Sheet: Fig4d
cell.line.name	variable	value	color
EFM19	GSM352095	0.452965	black
MDAMB468	GSM352095	0.440154	black
MDAMB231	GSM352095	0.391999	black
EFM192A	GSM352095	0.52025	black
CAL851	GSM352095	0.398781	black
BT549	GSM352095	0.395273	black
MDAMB453	GSM352095	0.414182	black
BT474	GSM352095	0.431095	black
AU565	GSM352095	0.42799	black
MDAMB415	GSM352095	0.431033	black
HS578T	GSM352095	0.353157	black
BT20	GSM352095	0.445749	black
MDAMB436	GSM352095	0.27542	black
MDAMB361	GSM352095	0.419714	black
SKBR3	GSM352095	0.459862	black
HCC1395	GSM352095	0.482093	black
HCC1806	GSM352095	0.322259	black
HCC1143	GSM352095	0.45917	black
DU4475	GSM352095	0.301532	black
HCC70	GSM352095	0.419854	black
HCC38	GSM352095	0.48394	black
ZR751	GSM352095	0.448604	black
HS606T	GSM352095	0.34901	black
HCC1937	GSM352095	0.423967	black
HCC1187	GSM352095	0.401864	black
HCC202	GSM352095	0.399109	black
HS739T	GSM352095	0.377304	black
MDAMB157	GSM352095	0.37736	black
MDAMB175VII	GSM352095	0.421041	black
HCC1954	GSM352095	0.411843	black
HCC2218	GSM352095	0.418251	black
CAMA1	GSM352095	0.427514	black
HMC18	GSM352095	0.266702	black
MCF7	GSM352095	0.391298	black
T47D	GSM352095	0.455978	black
HCC1500	GSM352095	0.367327	black
HCC2157	GSM352095	0.52964	black
HCC1419	GSM352095	0.460775	black
BT483	GSM352095	0.462445	black
ZR7530	GSM352095	0.496924	black
UACC812	GSM352095	0.497236	black
HCC1599	GSM352095	0.44181	black
JIMT1	GSM352095	0.42599	black
CAL51	GSM352095	0.345611	black
HDQP1	GSM352095	0.391773	black
CAL120	GSM352095	0.338662	black
HS274T	GSM352095	0.371674	black
HS281T	GSM352095	0.354228	black
HS742T	GSM352095	0.358539	black
HS343T	GSM352095	0.367357	black
MDAMB134VI	GSM352095	0.443949	black
KPL1	GSM352095	0.391103	black
CAL148	GSM352095	0.439561	black
UACC893	GSM352095	0.435918	black
HCC1428	GSM352095	0.41941	black
HCC1569	GSM352095	0.473366	black
HMEL	GSM352095	0.412531	black
GSM49953	GSM352095	0.390201	black
GSM49954	GSM352095	0.391704	black
GSM49955	GSM352095	0.362192	red
GSM49956	GSM352095	0.367347	red
GSM49957	GSM352095	0.375825	red
GSM50017	GSM352095	0.383114	red
GSM50018	GSM352095	0.39055	red
GSM50019	GSM352095	0.399414	red
GSM50020	GSM352095	0.378117	red
GSM50021	GSM352095	0.385507	red
GSM50022	GSM352095	0.326329	red
GSM50023	GSM352095	0.397806	black
GSM50024	GSM352095	0.35609	black
GSM50025	GSM352095	0.365951	black
GSM50026	GSM352095	0.37474	black
GSM50027	GSM352095	0.386442	black
GSM50028	GSM352095	0.362724	black
GSM50029	GSM352095	0.375252	black
GSM50030	GSM352095	0.366655	black
GSM50031	GSM352095	0.36334	black
GSM50032	GSM352095	0.345252	black
EFM19	GSM352114	0.491528	black
MDAMB468	GSM352114	0.399194	black
MDAMB231	GSM352114	0.422421	black
EFM192A	GSM352114	0.517508	black
CAL851	GSM352114	0.372624	black
BT549	GSM352114	0.353555	black
MDAMB453	GSM352114	0.489636	black
BT474	GSM352114	0.464669	black
AU565	GSM352114	0.415542	black
MDAMB415	GSM352114	0.509124	black
HS578T	GSM352114	0.34603	black
BT20	GSM352114	0.430378	black
MDAMB436	GSM352114	0.240921	black
MDAMB361	GSM352114	0.45934	black
SKBR3	GSM352114	0.440829	black
HCC1395	GSM352114	0.416864	black
HCC1806	GSM352114	0.346535	black
HCC1143	GSM352114	0.43138	black
DU4475	GSM352114	0.2843	black
HCC70	GSM352114	0.431868	black
HCC38	GSM352114	0.438327	black
ZR751	GSM352114	0.48917	black
HS606T	GSM352114	0.374189	black
HCC1937	GSM352114	0.40315	black
HCC1187	GSM352114	0.36784	black
HCC202	GSM352114	0.455783	black
HS739T	GSM352114	0.399369	black
MDAMB157	GSM352114	0.365029	black
MDAMB175VII	GSM352114	0.477409	black
HCC1954	GSM352114	0.431593	black
HCC2218	GSM352114	0.510722	black
CAMA1	GSM352114	0.475029	black
HMC18	GSM352114	0.248469	black
MCF7	GSM352114	0.43116	black
T47D	GSM352114	0.476914	black
HCC1500	GSM352114	0.461116	black
HCC2157	GSM352114	0.420063	black
HCC1419	GSM352114	0.496766	black
BT483	GSM352114	0.527268	black
ZR7530	GSM352114	0.568016	black
UACC812	GSM352114	0.497981	black
HCC1599	GSM352114	0.353966	black
JIMT1	GSM352114	0.366979	black
CAL51	GSM352114	0.339917	black
HDQP1	GSM352114	0.435678	black
CAL120	GSM352114	0.351847	black
HS274T	GSM352114	0.387938	black
HS281T	GSM352114	0.394724	black
HS742T	GSM352114	0.374711	black
HS343T	GSM352114	0.384914	black
MDAMB134VI	GSM352114	0.48427	black
KPL1	GSM352114	0.438005	black
CAL148	GSM352114	0.446307	black
UACC893	GSM352114	0.442412	black
HCC1428	GSM352114	0.410494	black
HCC1569	GSM352114	0.35109	black
HMEL	GSM352114	0.412651	black
GSM49953	GSM352114	0.390796	black
GSM49954	GSM352114	0.408588	black
GSM49955	GSM352114	0.388444	red
GSM49956	GSM352114	0.392307	red
GSM49957	GSM352114	0.391099	red
GSM50017	GSM352114	0.387587	red
GSM50018	GSM352114	0.417172	red
GSM50019	GSM352114	0.412645	red
GSM50020	GSM352114	0.379926	red
GSM50021	GSM352114	0.402686	red
GSM50022	GSM352114	0.325467	red
GSM50023	GSM352114	0.3957	black
GSM50024	GSM352114	0.379822	black
GSM50025	GSM352114	0.38969	black
GSM50026	GSM352114	0.399387	black
GSM50027	GSM352114	0.41	black
GSM50028	GSM352114	0.366462	black
GSM50029	GSM352114	0.395112	black
GSM50030	GSM352114	0.357933	black
GSM50031	GSM352114	0.368714	black
GSM50032	GSM352114	0.357409	black
EFM19	GSM352127	0.349104	black
MDAMB468	GSM352127	0.343683	black
MDAMB231	GSM352127	0.436741	black
EFM192A	GSM352127	0.414855	black
CAL851	GSM352127	0.384949	black
BT549	GSM352127	0.303455	black
MDAMB453	GSM352127	0.332358	black
BT474	GSM352127	0.345675	black
AU565	GSM352127	0.364863	black
MDAMB415	GSM352127	0.427187	black
HS578T	GSM352127	0.283898	black
BT20	GSM352127	0.374047	black
MDAMB436	GSM352127	0.197513	black
MDAMB361	GSM352127	0.347266	black
SKBR3	GSM352127	0.389265	black
HCC1395	GSM352127	0.365735	black
HCC1806	GSM352127	0.347406	black
HCC1143	GSM352127	0.385211	black
DU4475	GSM352127	0.241911	black
HCC70	GSM352127	0.424929	black
HCC38	GSM352127	0.383453	black
ZR751	GSM352127	0.36348	black
HS606T	GSM352127	0.319076	black
HCC1937	GSM352127	0.362523	black
HCC1187	GSM352127	0.316936	black
HCC202	GSM352127	0.338383	black
HS739T	GSM352127	0.325389	black
MDAMB157	GSM352127	0.30871	black
MDAMB175VII	GSM352127	0.41434	black
HCC1954	GSM352127	0.425821	black
HCC2218	GSM352127	0.402013	black
CAMA1	GSM352127	0.328891	black
HMC18	GSM352127	0.227651	black
MCF7	GSM352127	0.291171	black
T47D	GSM352127	0.311623	black
HCC1500	GSM352127	0.283443	black
HCC2157	GSM352127	0.335623	black
HCC1419	GSM352127	0.361644	black
BT483	GSM352127	0.350339	black
ZR7530	GSM352127	0.426108	black
UACC812	GSM352127	0.383987	black
HCC1599	GSM352127	0.278931	black
JIMT1	GSM352127	0.326	black
CAL51	GSM352127	0.320323	black
HDQP1	GSM352127	0.403467	black
CAL120	GSM352127	0.288281	black
HS274T	GSM352127	0.337966	black
HS281T	GSM352127	0.309047	black
HS742T	GSM352127	0.31934	black
HS343T	GSM352127	0.322635	black
MDAMB134VI	GSM352127	0.303407	black
KPL1	GSM352127	0.310843	black
CAL148	GSM352127	0.318103	black
UACC893	GSM352127	0.342831	black
HCC1428	GSM352127	0.256577	black
HCC1569	GSM352127	0.323195	black
HMEL	GSM352127	0.386266	black
GSM49953	GSM352127	0.39125	black
GSM49954	GSM352127	0.414084	black
GSM49955	GSM352127	0.389447	red
GSM49956	GSM352127	0.387667	red
GSM49957	GSM352127	0.386591	red
GSM50017	GSM352127	0.394459	red
GSM50018	GSM352127	0.423319	red
GSM50019	GSM352127	0.41059	red
GSM50020	GSM352127	0.380935	red
GSM50021	GSM352127	0.398651	red
GSM50022	GSM352127	0.33754	red
GSM50023	GSM352127	0.383413	black
GSM50024	GSM352127	0.38829	black
GSM50025	GSM352127	0.395812	black
GSM50026	GSM352127	0.414379	black
GSM50027	GSM352127	0.413465	black
GSM50028	GSM352127	0.369099	black
GSM50029	GSM352127	0.394751	black
GSM50030	GSM352127	0.369267	black
GSM50031	GSM352127	0.351985	black
GSM50032	GSM352127	0.36932	black
EFM19	GSM352132	0.44685	black
MDAMB468	GSM352132	0.496655	black
MDAMB231	GSM352132	0.436652	black
EFM192A	GSM352132	0.445512	black
CAL851	GSM352132	0.471266	black
BT549	GSM352132	0.427282	black
MDAMB453	GSM352132	0.360825	black
BT474	GSM352132	0.341058	black
AU565	GSM352132	0.410399	black
MDAMB415	GSM352132	0.409853	black
HS578T	GSM352132	0.418812	black
BT20	GSM352132	0.488611	black
MDAMB436	GSM352132	0.322568	black
MDAMB361	GSM352132	0.388112	black
SKBR3	GSM352132	0.439871	black
HCC1395	GSM352132	0.505789	black
HCC1806	GSM352132	0.378066	black
HCC1143	GSM352132	0.491737	black
DU4475	GSM352132	0.231243	black
HCC70	GSM352132	0.495805	black
HCC38	GSM352132	0.489981	black
ZR751	GSM352132	0.368344	black
HS606T	GSM352132	0.415935	black
HCC1937	GSM352132	0.461284	black
HCC1187	GSM352132	0.464099	black
HCC202	GSM352132	0.393493	black
HS739T	GSM352132	0.439232	black
MDAMB157	GSM352132	0.440997	black
MDAMB175VII	GSM352132	0.363818	black
HCC1954	GSM352132	0.478606	black
HCC2218	GSM352132	0.399099	black
CAMA1	GSM352132	0.353213	black
HMC18	GSM352132	0.258464	black
MCF7	GSM352132	0.357266	black
T47D	GSM352132	0.371527	black
HCC1500	GSM352132	0.310667	black
HCC2157	GSM352132	0.420409	black
HCC1419	GSM352132	0.35375	black
BT483	GSM352132	0.40514	black
ZR7530	GSM352132	0.421026	black
UACC812	GSM352132	0.414046	black
HCC1599	GSM352132	0.389044	black
JIMT1	GSM352132	0.434363	black
CAL51	GSM352132	0.297453	black
HDQP1	GSM352132	0.482584	black
CAL120	GSM352132	0.372323	black
HS274T	GSM352132	0.423646	black
HS281T	GSM352132	0.420895	black
HS742T	GSM352132	0.420607	black
HS343T	GSM352132	0.432442	black
MDAMB134VI	GSM352132	0.333143	black
KPL1	GSM352132	0.329417	black
CAL148	GSM352132	0.32197	black
UACC893	GSM352132	0.397828	black
HCC1428	GSM352132	0.326545	black
HCC1569	GSM352132	0.44381	black
HMEL	GSM352132	0.484683	black
GSM49953	GSM352132	0.424627	black
GSM49954	GSM352132	0.441867	black
GSM49955	GSM352132	0.416892	red
GSM49956	GSM352132	0.412358	red
GSM49957	GSM352132	0.42302	red
GSM50017	GSM352132	0.424773	red
GSM50018	GSM352132	0.435063	red
GSM50019	GSM352132	0.433696	red
GSM50020	GSM352132	0.40652	red
GSM50021	GSM352132	0.433617	red
GSM50022	GSM352132	0.38543	red
GSM50023	GSM352132	0.420532	black
GSM50024	GSM352132	0.411532	black
GSM50025	GSM352132	0.401559	black
GSM50026	GSM352132	0.416993	black
GSM50027	GSM352132	0.416847	black
GSM50028	GSM352132	0.395569	black
GSM50029	GSM352132	0.415131	black
GSM50030	GSM352132	0.402924	black
GSM50031	GSM352132	0.396716	black
GSM50032	GSM352132	0.382723	black
EFM19	GSM352133	0.511897	black
MDAMB468	GSM352133	0.402835	black
MDAMB231	GSM352133	0.397053	black
EFM192A	GSM352133	0.517853	black
CAL851	GSM352133	0.382234	black
BT549	GSM352133	0.367919	black
MDAMB453	GSM352133	0.459977	black
BT474	GSM352133	0.46457	black
AU565	GSM352133	0.453151	black
MDAMB415	GSM352133	0.485709	black
HS578T	GSM352133	0.359474	black
BT20	GSM352133	0.443294	black
MDAMB436	GSM352133	0.245639	black
MDAMB361	GSM352133	0.454546	black
SKBR3	GSM352133	0.463555	black
HCC1395	GSM352133	0.415416	black
HCC1806	GSM352133	0.308568	black
HCC1143	GSM352133	0.414036	black
DU4475	GSM352133	0.282224	black
HCC70	GSM352133	0.422717	black
HCC38	GSM352133	0.42722	black
ZR751	GSM352133	0.446434	black
HS606T	GSM352133	0.38482	black
HCC1937	GSM352133	0.38314	black
HCC1187	GSM352133	0.376955	black
HCC202	GSM352133	0.449288	black
HS739T	GSM352133	0.40683	black
MDAMB157	GSM352133	0.353222	black
MDAMB175VII	GSM352133	0.462001	black
HCC1954	GSM352133	0.426029	black
HCC2218	GSM352133	0.501889	black
CAMA1	GSM352133	0.478097	black
HMC18	GSM352133	0.24383	black
MCF7	GSM352133	0.417437	black
T47D	GSM352133	0.464997	black
HCC1500	GSM352133	0.421407	black
HCC2157	GSM352133	0.434805	black
HCC1419	GSM352133	0.484984	black
BT483	GSM352133	0.511913	black
ZR7530	GSM352133	0.54046	black
UACC812	GSM352133	0.496025	black
HCC1599	GSM352133	0.3284	black
JIMT1	GSM352133	0.362368	black
CAL51	GSM352133	0.303504	black
HDQP1	GSM352133	0.403726	black
CAL120	GSM352133	0.319234	black
HS274T	GSM352133	0.376642	black
HS281T	GSM352133	0.378178	black
HS742T	GSM352133	0.385585	black
HS343T	GSM352133	0.394082	black
MDAMB134VI	GSM352133	0.428863	black
KPL1	GSM352133	0.427434	black
CAL148	GSM352133	0.43643	black
UACC893	GSM352133	0.454981	black
HCC1428	GSM352133	0.405332	black
HCC1569	GSM352133	0.385975	black
HMEL	GSM352133	0.423805	black
GSM49953	GSM352133	0.398164	black
GSM49954	GSM352133	0.409084	black
GSM49955	GSM352133	0.368555	red
GSM49956	GSM352133	0.376068	red
GSM49957	GSM352133	0.381606	red
GSM50017	GSM352133	0.377321	red
GSM50018	GSM352133	0.409768	red
GSM50019	GSM352133	0.422202	red
GSM50020	GSM352133	0.395753	red
GSM50021	GSM352133	0.407171	red
GSM50022	GSM352133	0.331522	red
GSM50023	GSM352133	0.379482	black
GSM50024	GSM352133	0.341532	black
GSM50025	GSM352133	0.367265	black
GSM50026	GSM352133	0.409683	black
GSM50027	GSM352133	0.400932	black
GSM50028	GSM352133	0.361145	black
GSM50029	GSM352133	0.370255	black
GSM50030	GSM352133	0.359675	black
GSM50031	GSM352133	0.36526	black
GSM50032	GSM352133	0.347734	black
EFM19	GSM352134	0.546266	black
MDAMB468	GSM352134	0.456658	black
MDAMB231	GSM352134	0.433415	black
EFM192A	GSM352134	0.547419	black
CAL851	GSM352134	0.417039	black
BT549	GSM352134	0.419894	black
MDAMB453	GSM352134	0.510163	black
BT474	GSM352134	0.531385	black
AU565	GSM352134	0.48286	black
MDAMB415	GSM352134	0.529276	black
HS578T	GSM352134	0.388394	black
BT20	GSM352134	0.464794	black
MDAMB436	GSM352134	0.304542	black
MDAMB361	GSM352134	0.512291	black
SKBR3	GSM352134	0.497234	black
HCC1395	GSM352134	0.474777	black
HCC1806	GSM352134	0.351783	black
HCC1143	GSM352134	0.467696	black
DU4475	GSM352134	0.346872	black
HCC70	GSM352134	0.447041	black
HCC38	GSM352134	0.506496	black
ZR751	GSM352134	0.509439	black
HS606T	GSM352134	0.396105	black
HCC1937	GSM352134	0.436081	black
HCC1187	GSM352134	0.470896	black
HCC202	GSM352134	0.49473	black
HS739T	GSM352134	0.41893	black
MDAMB157	GSM352134	0.420697	black
MDAMB175VII	GSM352134	0.475166	black
HCC1954	GSM352134	0.452679	black
HCC2218	GSM352134	0.511837	black
CAMA1	GSM352134	0.513732	black
HMC18	GSM352134	0.284143	black
MCF7	GSM352134	0.444539	black
T47D	GSM352134	0.51454	black
HCC1500	GSM352134	0.48151	black
HCC2157	GSM352134	0.504744	black
HCC1419	GSM352134	0.520268	black
BT483	GSM352134	0.54961	black
ZR7530	GSM352134	0.580525	black
UACC812	GSM352134	0.537287	black
HCC1599	GSM352134	0.416322	black
JIMT1	GSM352134	0.425878	black
CAL51	GSM352134	0.377792	black
HDQP1	GSM352134	0.441346	black
CAL120	GSM352134	0.394932	black
HS274T	GSM352134	0.413115	black
HS281T	GSM352134	0.384536	black
HS742T	GSM352134	0.401318	black
HS343T	GSM352134	0.406331	black
MDAMB134VI	GSM352134	0.484091	black
KPL1	GSM352134	0.461109	black
CAL148	GSM352134	0.49428	black
UACC893	GSM352134	0.471725	black
HCC1428	GSM352134	0.467231	black
HCC1569	GSM352134	0.44199	black
HMEL	GSM352134	0.454182	black
GSM49953	GSM352134	0.443212	black
GSM49954	GSM352134	0.449523	black
GSM49955	GSM352134	0.41613	red
GSM49956	GSM352134	0.41617	red
GSM49957	GSM352134	0.431282	red
GSM50017	GSM352134	0.415818	red
GSM50018	GSM352134	0.444048	red
GSM50019	GSM352134	0.453191	red
GSM50020	GSM352134	0.421509	red
GSM50021	GSM352134	0.444608	red
GSM50022	GSM352134	0.395727	red
GSM50023	GSM352134	0.418973	black
GSM50024	GSM352134	0.401103	black
GSM50025	GSM352134	0.416477	black
GSM50026	GSM352134	0.432304	black
GSM50027	GSM352134	0.434652	black
GSM50028	GSM352134	0.402208	black
GSM50029	GSM352134	0.411878	black
GSM50030	GSM352134	0.404102	black
GSM50031	GSM352134	0.410606	black
GSM50032	GSM352134	0.394606	black
EFM19	GSM352135	0.519603	black
MDAMB468	GSM352135	0.455574	black
MDAMB231	GSM352135	0.451712	black
EFM192A	GSM352135	0.527457	black
CAL851	GSM352135	0.442923	black
BT549	GSM352135	0.404913	black
MDAMB453	GSM352135	0.481237	black
BT474	GSM352135	0.462294	black
AU565	GSM352135	0.479722	black
MDAMB415	GSM352135	0.499923	black
HS578T	GSM352135	0.399817	black
BT20	GSM352135	0.495026	black
MDAMB436	GSM352135	0.285122	black
MDAMB361	GSM352135	0.487333	black
SKBR3	GSM352135	0.49886	black
HCC1395	GSM352135	0.457487	black
HCC1806	GSM352135	0.382945	black
HCC1143	GSM352135	0.455433	black
DU4475	GSM352135	0.318978	black
HCC70	GSM352135	0.466213	black
HCC38	GSM352135	0.479477	black
ZR751	GSM352135	0.474034	black
HS606T	GSM352135	0.400279	black
HCC1937	GSM352135	0.434626	black
HCC1187	GSM352135	0.413057	black
HCC202	GSM352135	0.45456	black
HS739T	GSM352135	0.420039	black
MDAMB157	GSM352135	0.401875	black
MDAMB175VII	GSM352135	0.46564	black
HCC1954	GSM352135	0.461192	black
HCC2218	GSM352135	0.502271	black
CAMA1	GSM352135	0.479219	black
HMC18	GSM352135	0.290149	black
MCF7	GSM352135	0.450344	black
T47D	GSM352135	0.48566	black
HCC1500	GSM352135	0.430862	black
HCC2157	GSM352135	0.455576	black
HCC1419	GSM352135	0.493892	black
BT483	GSM352135	0.508598	black
ZR7530	GSM352135	0.543579	black
UACC812	GSM352135	0.507411	black
HCC1599	GSM352135	0.363271	black
JIMT1	GSM352135	0.438229	black
CAL51	GSM352135	0.348059	black
HDQP1	GSM352135	0.458519	black
CAL120	GSM352135	0.366526	black
HS274T	GSM352135	0.410454	black
HS281T	GSM352135	0.390369	black
HS742T	GSM352135	0.402761	black
HS343T	GSM352135	0.405948	black
MDAMB134VI	GSM352135	0.438637	black
KPL1	GSM352135	0.444694	black
CAL148	GSM352135	0.442093	black
UACC893	GSM352135	0.486662	black
HCC1428	GSM352135	0.439479	black
HCC1569	GSM352135	0.425686	black
HMEL	GSM352135	0.470176	black
GSM49953	GSM352135	0.453702	black
GSM49954	GSM352135	0.464315	black
GSM49955	GSM352135	0.438365	red
GSM49956	GSM352135	0.442253	red
GSM49957	GSM352135	0.451087	red
GSM50017	GSM352135	0.440631	red
GSM50018	GSM352135	0.468357	red
GSM50019	GSM352135	0.474182	red
GSM50020	GSM352135	0.454036	red
GSM50021	GSM352135	0.464147	red
GSM50022	GSM352135	0.403403	red
GSM50023	GSM352135	0.443329	black
GSM50024	GSM352135	0.415106	black
GSM50025	GSM352135	0.435972	black
GSM50026	GSM352135	0.455636	black
GSM50027	GSM352135	0.452563	black
GSM50028	GSM352135	0.424934	black
GSM50029	GSM352135	0.427003	black
GSM50030	GSM352135	0.421404	black
GSM50031	GSM352135	0.420969	black
GSM50032	GSM352135	0.403116	black
EFM19	GSM352138	0.404003	black
MDAMB468	GSM352138	0.350174	black
MDAMB231	GSM352138	0.320847	black
EFM192A	GSM352138	0.43052	black
CAL851	GSM352138	0.331914	black
BT549	GSM352138	0.264263	black
MDAMB453	GSM352138	0.356101	black
BT474	GSM352138	0.371673	black
AU565	GSM352138	0.402765	black
MDAMB415	GSM352138	0.364684	black
HS578T	GSM352138	0.243874	black
BT20	GSM352138	0.377766	black
MDAMB436	GSM352138	0.221597	black
MDAMB361	GSM352138	0.433731	black
SKBR3	GSM352138	0.414669	black
HCC1395	GSM352138	0.3254	black
HCC1806	GSM352138	0.307932	black
HCC1143	GSM352138	0.347784	black
DU4475	GSM352138	0.339613	black
HCC70	GSM352138	0.332464	black
HCC38	GSM352138	0.345477	black
ZR751	GSM352138	0.375565	black
HS606T	GSM352138	0.232078	black
HCC1937	GSM352138	0.298181	black
HCC1187	GSM352138	0.345725	black
HCC202	GSM352138	0.40939	black
HS739T	GSM352138	0.24598	black
MDAMB157	GSM352138	0.317445	black
MDAMB175VII	GSM352138	0.352369	black
HCC1954	GSM352138	0.370863	black
HCC2218	GSM352138	0.399443	black
CAMA1	GSM352138	0.357618	black
HMC18	GSM352138	0.213088	black
MCF7	GSM352138	0.33549	black
T47D	GSM352138	0.375136	black
HCC1500	GSM352138	0.292402	black
HCC2157	GSM352138	0.397015	black
HCC1419	GSM352138	0.376456	black
BT483	GSM352138	0.394002	black
ZR7530	GSM352138	0.405944	black
UACC812	GSM352138	0.372283	black
HCC1599	GSM352138	0.313516	black
JIMT1	GSM352138	0.295091	black
CAL51	GSM352138	0.21095	black
HDQP1	GSM352138	0.35727	black
CAL120	GSM352138	0.233776	black
HS274T	GSM352138	0.226097	black
HS281T	GSM352138	0.237539	black
HS742T	GSM352138	0.241319	black
HS343T	GSM352138	0.254392	black
MDAMB134VI	GSM352138	0.350152	black
KPL1	GSM352138	0.302808	black
CAL148	GSM352138	0.35557	black
UACC893	GSM352138	0.395332	black
HCC1428	GSM352138	0.365808	black
HCC1569	GSM352138	0.320458	black
HMEL	GSM352138	0.357226	black
GSM49953	GSM352138	0.343017	black
GSM49954	GSM352138	0.347186	black
GSM49955	GSM352138	0.320649	red
GSM49956	GSM352138	0.307697	red
GSM49957	GSM352138	0.332712	red
GSM50017	GSM352138	0.308122	red
GSM50018	GSM352138	0.347173	red
GSM50019	GSM352138	0.361169	red
GSM50020	GSM352138	0.346885	red
GSM50021	GSM352138	0.352179	red
GSM50022	GSM352138	0.29903	red
GSM50023	GSM352138	0.319708	black
GSM50024	GSM352138	0.289412	black
GSM50025	GSM352138	0.305894	black
GSM50026	GSM352138	0.329919	black
GSM50027	GSM352138	0.314402	black
GSM50028	GSM352138	0.302337	black
GSM50029	GSM352138	0.309194	black
GSM50030	GSM352138	0.321575	black
GSM50031	GSM352138	0.304155	black
GSM50032	GSM352138	0.292791	black
EFM19	GSM352141	0.33447	black
MDAMB468	GSM352141	0.341055	black
MDAMB231	GSM352141	0.465388	black
EFM192A	GSM352141	0.364799	black
CAL851	GSM352141	0.381082	black
BT549	GSM352141	0.350258	black
MDAMB453	GSM352141	0.278335	black
BT474	GSM352141	0.256891	black
AU565	GSM352141	0.31716	black
MDAMB415	GSM352141	0.330757	black
HS578T	GSM352141	0.356299	black
BT20	GSM352141	0.376278	black
MDAMB436	GSM352141	0.293676	black
MDAMB361	GSM352141	0.300943	black
SKBR3	GSM352141	0.343397	black
HCC1395	GSM352141	0.417714	black
HCC1806	GSM352141	0.314268	black
HCC1143	GSM352141	0.390124	black
DU4475	GSM352141	0.229955	black
HCC70	GSM352141	0.386592	black
HCC38	GSM352141	0.345244	black
ZR751	GSM352141	0.271288	black
HS606T	GSM352141	0.387172	black
HCC1937	GSM352141	0.355788	black
HCC1187	GSM352141	0.295006	black
HCC202	GSM352141	0.293436	black
HS739T	GSM352141	0.395067	black
MDAMB157	GSM352141	0.356289	black
MDAMB175VII	GSM352141	0.304709	black
HCC1954	GSM352141	0.384665	black
HCC2218	GSM352141	0.316377	black
CAMA1	GSM352141	0.269275	black
HMC18	GSM352141	0.236467	black
MCF7	GSM352141	0.277074	black
T47D	GSM352141	0.292306	black
HCC1500	GSM352141	0.208116	black
HCC2157	GSM352141	0.277348	black
HCC1419	GSM352141	0.277542	black
BT483	GSM352141	0.288341	black
ZR7530	GSM352141	0.353685	black
UACC812	GSM352141	0.308783	black
HCC1599	GSM352141	0.197769	black
JIMT1	GSM352141	0.324596	black
CAL51	GSM352141	0.213196	black
HDQP1	GSM352141	0.387888	black
CAL120	GSM352141	0.288718	black
HS274T	GSM352141	0.379912	black
HS281T	GSM352141	0.384731	black
HS742T	GSM352141	0.381085	black
HS343T	GSM352141	0.381694	black
MDAMB134VI	GSM352141	0.244701	black
KPL1	GSM352141	0.245545	black
CAL148	GSM352141	0.210168	black
UACC893	GSM352141	0.297794	black
HCC1428	GSM352141	0.249995	black
HCC1569	GSM352141	0.303296	black
HMEL	GSM352141	0.428479	black
GSM49953	GSM352141	0.480765	black
GSM49954	GSM352141	0.492372	black
GSM49955	GSM352141	0.46624	red
GSM49956	GSM352141	0.449334	red
GSM49957	GSM352141	0.458637	red
GSM50017	GSM352141	0.44776	red
GSM50018	GSM352141	0.485382	red
GSM50019	GSM352141	0.479095	red
GSM50020	GSM352141	0.469443	red
GSM50021	GSM352141	0.470411	red
GSM50022	GSM352141	0.411756	red
GSM50023	GSM352141	0.451214	black
GSM50024	GSM352141	0.426259	black
GSM50025	GSM352141	0.439453	black
GSM50026	GSM352141	0.480481	black
GSM50027	GSM352141	0.46197	black
GSM50028	GSM352141	0.42877	black
GSM50029	GSM352141	0.463225	black
GSM50030	GSM352141	0.454408	black
GSM50031	GSM352141	0.430749	black
GSM50032	GSM352141	0.440695	black
EFM19	GSM352143	0.4897	black
MDAMB468	GSM352143	0.425027	black
MDAMB231	GSM352143	0.44111	black
EFM192A	GSM352143	0.493043	black
CAL851	GSM352143	0.41387	black
BT549	GSM352143	0.398921	black
MDAMB453	GSM352143	0.446394	black
BT474	GSM352143	0.430246	black
AU565	GSM352143	0.460342	black
MDAMB415	GSM352143	0.47153	black
HS578T	GSM352143	0.39419	black
BT20	GSM352143	0.474355	black
MDAMB436	GSM352143	0.282194	black
MDAMB361	GSM352143	0.468344	black
SKBR3	GSM352143	0.48349	black
HCC1395	GSM352143	0.457006	black
HCC1806	GSM352143	0.363846	black
HCC1143	GSM352143	0.436615	black
DU4475	GSM352143	0.316158	black
HCC70	GSM352143	0.437724	black
HCC38	GSM352143	0.449385	black
ZR751	GSM352143	0.441441	black
HS606T	GSM352143	0.395993	black
HCC1937	GSM352143	0.407382	black
HCC1187	GSM352143	0.386905	black
HCC202	GSM352143	0.434962	black
HS739T	GSM352143	0.415489	black
MDAMB157	GSM352143	0.387332	black
MDAMB175VII	GSM352143	0.435209	black
HCC1954	GSM352143	0.441869	black
HCC2218	GSM352143	0.47549	black
CAMA1	GSM352143	0.448653	black
HMC18	GSM352143	0.283651	black
MCF7	GSM352143	0.42303	black
T47D	GSM352143	0.45719	black
HCC1500	GSM352143	0.386979	black
HCC2157	GSM352143	0.430577	black
HCC1419	GSM352143	0.454526	black
BT483	GSM352143	0.471532	black
ZR7530	GSM352143	0.50845	black
UACC812	GSM352143	0.471152	black
HCC1599	GSM352143	0.334988	black
JIMT1	GSM352143	0.404949	black
CAL51	GSM352143	0.316461	black
HDQP1	GSM352143	0.436788	black
CAL120	GSM352143	0.351527	black
HS274T	GSM352143	0.403338	black
HS281T	GSM352143	0.38707	black
HS742T	GSM352143	0.398564	black
HS343T	GSM352143	0.40503	black
MDAMB134VI	GSM352143	0.403222	black
KPL1	GSM352143	0.409113	black
CAL148	GSM352143	0.405869	black
UACC893	GSM352143	0.456407	black
HCC1428	GSM352143	0.407902	black
HCC1569	GSM352143	0.400017	black
HMEL	GSM352143	0.46443	black
GSM49953	GSM352143	0.451014	black
GSM49954	GSM352143	0.462541	black
GSM49955	GSM352143	0.436611	red
GSM49956	GSM352143	0.43883	red
GSM49957	GSM352143	0.448586	red
GSM50017	GSM352143	0.437004	red
GSM50018	GSM352143	0.466807	red
GSM50019	GSM352143	0.472299	red
GSM50020	GSM352143	0.454946	red
GSM50021	GSM352143	0.463648	red
GSM50022	GSM352143	0.400712	red
GSM50023	GSM352143	0.438849	black
GSM50024	GSM352143	0.404205	black
GSM50025	GSM352143	0.42869	black
GSM50026	GSM352143	0.452182	black
GSM50027	GSM352143	0.447669	black
GSM50028	GSM352143	0.421241	black
GSM50029	GSM352143	0.421345	black
GSM50030	GSM352143	0.420574	black
GSM50031	GSM352143	0.41456	black
GSM50032	GSM352143	0.399098	black
EFM19	GSM352145	0.41655	black
MDAMB468	GSM352145	0.47259	black
MDAMB231	GSM352145	0.427456	black
EFM192A	GSM352145	0.456277	black
CAL851	GSM352145	0.445771	black
BT549	GSM352145	0.394381	black
MDAMB453	GSM352145	0.38073	black
BT474	GSM352145	0.360102	black
AU565	GSM352145	0.405053	black
MDAMB415	GSM352145	0.400044	black
HS578T	GSM352145	0.339542	black
BT20	GSM352145	0.468561	black
MDAMB436	GSM352145	0.309094	black
MDAMB361	GSM352145	0.370871	black
SKBR3	GSM352145	0.419208	black
HCC1395	GSM352145	0.466568	black
HCC1806	GSM352145	0.356076	black
HCC1143	GSM352145	0.485717	black
DU4475	GSM352145	0.299179	black
HCC70	GSM352145	0.47575	black
HCC38	GSM352145	0.478414	black
ZR751	GSM352145	0.347946	black
HS606T	GSM352145	0.334685	black
HCC1937	GSM352145	0.454881	black
HCC1187	GSM352145	0.452732	black
HCC202	GSM352145	0.387935	black
HS739T	GSM352145	0.349652	black
MDAMB157	GSM352145	0.355344	black
MDAMB175VII	GSM352145	0.356145	black
HCC1954	GSM352145	0.435439	black
HCC2218	GSM352145	0.395676	black
CAMA1	GSM352145	0.360969	black
HMC18	GSM352145	0.290532	black
MCF7	GSM352145	0.345258	black
T47D	GSM352145	0.37854	black
HCC1500	GSM352145	0.315243	black
HCC2157	GSM352145	0.481379	black
HCC1419	GSM352145	0.381662	black
BT483	GSM352145	0.386458	black
ZR7530	GSM352145	0.432652	black
UACC812	GSM352145	0.392162	black
HCC1599	GSM352145	0.391201	black
JIMT1	GSM352145	0.390781	black
CAL51	GSM352145	0.268409	black
HDQP1	GSM352145	0.43258	black
CAL120	GSM352145	0.337954	black
HS274T	GSM352145	0.329666	black
HS281T	GSM352145	0.33204	black
HS742T	GSM352145	0.332176	black
HS343T	GSM352145	0.346458	black
MDAMB134VI	GSM352145	0.343093	black
KPL1	GSM352145	0.315383	black
CAL148	GSM352145	0.345605	black
UACC893	GSM352145	0.379197	black
HCC1428	GSM352145	0.349048	black
HCC1569	GSM352145	0.443889	black
HMEL	GSM352145	0.488997	black
GSM49953	GSM352145	0.460033	black
GSM49954	GSM352145	0.462243	black
GSM49955	GSM352145	0.431181	red
GSM49956	GSM352145	0.426623	red
GSM49957	GSM352145	0.442778	red
GSM50017	GSM352145	0.438042	red
GSM50018	GSM352145	0.461598	red
GSM50019	GSM352145	0.466811	red
GSM50020	GSM352145	0.447585	red
GSM50021	GSM352145	0.457741	red
GSM50022	GSM352145	0.404512	red
GSM50023	GSM352145	0.424653	black
GSM50024	GSM352145	0.394507	black
GSM50025	GSM352145	0.41064	black
GSM50026	GSM352145	0.4461	black
GSM50027	GSM352145	0.428976	black
GSM50028	GSM352145	0.409606	black
GSM50029	GSM352145	0.426377	black
GSM50030	GSM352145	0.42588	black
GSM50031	GSM352145	0.414959	black
GSM50032	GSM352145	0.40871	black
EFM19	GSM352147	0.501973	black
MDAMB468	GSM352147	0.474761	black
MDAMB231	GSM352147	0.437795	black
EFM192A	GSM352147	0.527673	black
CAL851	GSM352147	0.456278	black
BT549	GSM352147	0.37876	black
MDAMB453	GSM352147	0.439985	black
BT474	GSM352147	0.449754	black
AU565	GSM352147	0.50094	black
MDAMB415	GSM352147	0.480836	black
HS578T	GSM352147	0.352148	black
BT20	GSM352147	0.501964	black
MDAMB436	GSM352147	0.280816	black
MDAMB361	GSM352147	0.474941	black
SKBR3	GSM352147	0.510879	black
HCC1395	GSM352147	0.446958	black
HCC1806	GSM352147	0.361654	black
HCC1143	GSM352147	0.445181	black
DU4475	GSM352147	0.32733	black
HCC70	GSM352147	0.479648	black
HCC38	GSM352147	0.428748	black
ZR751	GSM352147	0.450617	black
HS606T	GSM352147	0.334642	black
HCC1937	GSM352147	0.433806	black
HCC1187	GSM352147	0.416611	black
HCC202	GSM352147	0.47715	black
HS739T	GSM352147	0.352557	black
MDAMB157	GSM352147	0.353163	black
MDAMB175VII	GSM352147	0.446603	black
HCC1954	GSM352147	0.500055	black
HCC2218	GSM352147	0.494352	black
CAMA1	GSM352147	0.448926	black
HMC18	GSM352147	0.251912	black
MCF7	GSM352147	0.410595	black
T47D	GSM352147	0.442065	black
HCC1500	GSM352147	0.356523	black
HCC2157	GSM352147	0.456944	black
HCC1419	GSM352147	0.445142	black
BT483	GSM352147	0.481014	black
ZR7530	GSM352147	0.502742	black
UACC812	GSM352147	0.470834	black
HCC1599	GSM352147	0.327758	black
JIMT1	GSM352147	0.394909	black
CAL51	GSM352147	0.263237	black
HDQP1	GSM352147	0.437371	black
CAL120	GSM352147	0.311422	black
HS274T	GSM352147	0.341202	black
HS281T	GSM352147	0.329137	black
HS742T	GSM352147	0.339816	black
HS343T	GSM352147	0.340868	black
MDAMB134VI	GSM352147	0.361928	black
KPL1	GSM352147	0.394609	black
CAL148	GSM352147	0.395047	black
UACC893	GSM352147	0.487466	black
HCC1428	GSM352147	0.403809	black
HCC1569	GSM352147	0.404456	black
HMEL	GSM352147	0.472423	black
GSM49953	GSM352147	0.448242	black
GSM49954	GSM352147	0.453699	black
GSM49955	GSM352147	0.416741	red
GSM49956	GSM352147	0.413774	red
GSM49957	GSM352147	0.431034	red
GSM50017	GSM352147	0.415044	red
GSM50018	GSM352147	0.453315	red
GSM50019	GSM352147	0.463083	red
GSM50020	GSM352147	0.443606	red
GSM50021	GSM352147	0.449153	red
GSM50022	GSM352147	0.396991	red
GSM50023	GSM352147	0.40569	black
GSM50024	GSM352147	0.379205	black
GSM50025	GSM352147	0.397476	black
GSM50026	GSM352147	0.438098	black
GSM50027	GSM352147	0.426464	black
GSM50028	GSM352147	0.388979	black
GSM50029	GSM352147	0.414046	black
GSM50030	GSM352147	0.408727	black
GSM50031	GSM352147	0.402892	black
GSM50032	GSM352147	0.384005	black
EFM19	GSM352156	0.479331	black
MDAMB468	GSM352156	0.432055	black
MDAMB231	GSM352156	0.454549	black
EFM192A	GSM352156	0.527103	black
CAL851	GSM352156	0.423273	black
BT549	GSM352156	0.338286	black
MDAMB453	GSM352156	0.43149	black
BT474	GSM352156	0.446614	black
AU565	GSM352156	0.462215	black
MDAMB415	GSM352156	0.512585	black
HS578T	GSM352156	0.291664	black
BT20	GSM352156	0.451863	black
MDAMB436	GSM352156	0.250669	black
MDAMB361	GSM352156	0.445547	black
SKBR3	GSM352156	0.478097	black
HCC1395	GSM352156	0.405924	black
HCC1806	GSM352156	0.355328	black
HCC1143	GSM352156	0.436012	black
DU4475	GSM352156	0.31	black
HCC70	GSM352156	0.481146	black
HCC38	GSM352156	0.431426	black
ZR751	GSM352156	0.452387	black
HS606T	GSM352156	0.292956	black
HCC1937	GSM352156	0.428143	black
HCC1187	GSM352156	0.425773	black
HCC202	GSM352156	0.458897	black
HS739T	GSM352156	0.308421	black
MDAMB157	GSM352156	0.33468	black
MDAMB175VII	GSM352156	0.469064	black
HCC1954	GSM352156	0.474575	black
HCC2218	GSM352156	0.496277	black
CAMA1	GSM352156	0.442305	black
HMC18	GSM352156	0.237465	black
MCF7	GSM352156	0.413941	black
T47D	GSM352156	0.452934	black
HCC1500	GSM352156	0.393891	black
HCC2157	GSM352156	0.447007	black
HCC1419	GSM352156	0.460979	black
BT483	GSM352156	0.486685	black
ZR7530	GSM352156	0.532927	black
UACC812	GSM352156	0.490386	black
HCC1599	GSM352156	0.338779	black
JIMT1	GSM352156	0.38005	black
CAL51	GSM352156	0.303664	black
HDQP1	GSM352156	0.440039	black
CAL120	GSM352156	0.313367	black
HS274T	GSM352156	0.315114	black
HS281T	GSM352156	0.298011	black
HS742T	GSM352156	0.29687	black
HS343T	GSM352156	0.307454	black
MDAMB134VI	GSM352156	0.429643	black
KPL1	GSM352156	0.396568	black
CAL148	GSM352156	0.416556	black
UACC893	GSM352156	0.447155	black
HCC1428	GSM352156	0.404163	black
HCC1569	GSM352156	0.410449	black
HMEL	GSM352156	0.442277	black
GSM49953	GSM352156	0.451199	black
GSM49954	GSM352156	0.461864	black
GSM49955	GSM352156	0.425988	red
GSM49956	GSM352156	0.421065	red
GSM49957	GSM352156	0.432622	red
GSM50017	GSM352156	0.422922	red
GSM50018	GSM352156	0.465168	red
GSM50019	GSM352156	0.464643	red
GSM50020	GSM352156	0.436709	red
GSM50021	GSM352156	0.453046	red
GSM50022	GSM352156	0.390446	red
GSM50023	GSM352156	0.426979	black
GSM50024	GSM352156	0.414358	black
GSM50025	GSM352156	0.436584	black
GSM50026	GSM352156	0.460759	black
GSM50027	GSM352156	0.456033	black
GSM50028	GSM352156	0.417453	black
GSM50029	GSM352156	0.423532	black
GSM50030	GSM352156	0.425169	black
GSM50031	GSM352156	0.405506	black
GSM50032	GSM352156	0.403762	black
EFM19	GSM352158	0.441003	black
MDAMB468	GSM352158	0.486924	black
MDAMB231	GSM352158	0.435584	black
EFM192A	GSM352158	0.515482	black
CAL851	GSM352158	0.507464	black
BT549	GSM352158	0.335996	black
MDAMB453	GSM352158	0.428527	black
BT474	GSM352158	0.425527	black
AU565	GSM352158	0.486423	black
MDAMB415	GSM352158	0.472172	black
HS578T	GSM352158	0.264459	black
BT20	GSM352158	0.516127	black
MDAMB436	GSM352158	0.283764	black
MDAMB361	GSM352158	0.425319	black
SKBR3	GSM352158	0.481871	black
HCC1395	GSM352158	0.408598	black
HCC1806	GSM352158	0.396408	black
HCC1143	GSM352158	0.502211	black
DU4475	GSM352158	0.325952	black
HCC70	GSM352158	0.557812	black
HCC38	GSM352158	0.430642	black
ZR751	GSM352158	0.434766	black
HS606T	GSM352158	0.254486	black
HCC1937	GSM352158	0.480542	black
HCC1187	GSM352158	0.400806	black
HCC202	GSM352158	0.457894	black
HS739T	GSM352158	0.258542	black
MDAMB157	GSM352158	0.301432	black
MDAMB175VII	GSM352158	0.488758	black
HCC1954	GSM352158	0.557441	black
HCC2218	GSM352158	0.494436	black
CAMA1	GSM352158	0.405117	black
HMC18	GSM352158	0.259293	black
MCF7	GSM352158	0.389414	black
T47D	GSM352158	0.403704	black
HCC1500	GSM352158	0.361383	black
HCC2157	GSM352158	0.463468	black
HCC1419	GSM352158	0.442844	black
BT483	GSM352158	0.457846	black
ZR7530	GSM352158	0.511284	black
UACC812	GSM352158	0.462713	black
HCC1599	GSM352158	0.359375	black
JIMT1	GSM352158	0.38068	black
CAL51	GSM352158	0.297535	black
HDQP1	GSM352158	0.469722	black
CAL120	GSM352158	0.292416	black
HS274T	GSM352158	0.240961	black
HS281T	GSM352158	0.238096	black
HS742T	GSM352158	0.265341	black
HS343T	GSM352158	0.268125	black
MDAMB134VI	GSM352158	0.355482	black
KPL1	GSM352158	0.378744	black
CAL148	GSM352158	0.405995	black
UACC893	GSM352158	0.459883	black
HCC1428	GSM352158	0.353959	black
HCC1569	GSM352158	0.438057	black
HMEL	GSM352158	0.488687	black
GSM49953	GSM352158	0.449254	black
GSM49954	GSM352158	0.459397	black
GSM49955	GSM352158	0.428845	red
GSM49956	GSM352158	0.416442	red
GSM49957	GSM352158	0.430016	red
GSM50017	GSM352158	0.413118	red
GSM50018	GSM352158	0.468498	red
GSM50019	GSM352158	0.47437	red
GSM50020	GSM352158	0.449954	red
GSM50021	GSM352158	0.455967	red
GSM50022	GSM352158	0.396021	red
GSM50023	GSM352158	0.405366	black
GSM50024	GSM352158	0.391963	black
GSM50025	GSM352158	0.409532	black
GSM50026	GSM352158	0.447098	black
GSM50027	GSM352158	0.438051	black
GSM50028	GSM352158	0.393408	black
GSM50029	GSM352158	0.432124	black
GSM50030	GSM352158	0.408826	black
GSM50031	GSM352158	0.410729	black
GSM50032	GSM352158	0.39356	black
EFM19	GSM352160	0.472579	black
MDAMB468	GSM352160	0.498539	black
MDAMB231	GSM352160	0.441779	black
EFM192A	GSM352160	0.459435	black
CAL851	GSM352160	0.478519	black
BT549	GSM352160	0.429202	black
MDAMB453	GSM352160	0.383478	black
BT474	GSM352160	0.367886	black
AU565	GSM352160	0.452506	black
MDAMB415	GSM352160	0.413369	black
HS578T	GSM352160	0.423498	black
BT20	GSM352160	0.526412	black
MDAMB436	GSM352160	0.327149	black
MDAMB361	GSM352160	0.415178	black
SKBR3	GSM352160	0.463008	black
HCC1395	GSM352160	0.505864	black
HCC1806	GSM352160	0.369849	black
HCC1143	GSM352160	0.490055	black
DU4475	GSM352160	0.282807	black
HCC70	GSM352160	0.491992	black
HCC38	GSM352160	0.470433	black
ZR751	GSM352160	0.359089	black
HS606T	GSM352160	0.399206	black
HCC1937	GSM352160	0.467729	black
HCC1187	GSM352160	0.461662	black
HCC202	GSM352160	0.418992	black
HS739T	GSM352160	0.422645	black
MDAMB157	GSM352160	0.418527	black
MDAMB175VII	GSM352160	0.370098	black
HCC1954	GSM352160	0.483428	black
HCC2218	GSM352160	0.41438	black
CAMA1	GSM352160	0.383652	black
HMC18	GSM352160	0.275205	black
MCF7	GSM352160	0.378424	black
T47D	GSM352160	0.392018	black
HCC1500	GSM352160	0.309264	black
HCC2157	GSM352160	0.448159	black
HCC1419	GSM352160	0.375942	black
BT483	GSM352160	0.417132	black
ZR7530	GSM352160	0.431775	black
UACC812	GSM352160	0.411812	black
HCC1599	GSM352160	0.362314	black
JIMT1	GSM352160	0.429149	black
CAL51	GSM352160	0.276058	black
HDQP1	GSM352160	0.474076	black
CAL120	GSM352160	0.35407	black
HS274T	GSM352160	0.405423	black
HS281T	GSM352160	0.399914	black
HS742T	GSM352160	0.408308	black
HS343T	GSM352160	0.420717	black
MDAMB134VI	GSM352160	0.33356	black
KPL1	GSM352160	0.336808	black
CAL148	GSM352160	0.337365	black
UACC893	GSM352160	0.423951	black
HCC1428	GSM352160	0.357825	black
HCC1569	GSM352160	0.45548	black
HMEL	GSM352160	0.51744	black
GSM49953	GSM352160	0.459969	black
GSM49954	GSM352160	0.47114	black
GSM49955	GSM352160	0.434556	red
GSM49956	GSM352160	0.431993	red
GSM49957	GSM352160	0.44918	red
GSM50017	GSM352160	0.441625	red
GSM50018	GSM352160	0.45712	red
GSM50019	GSM352160	0.46865	red
GSM50020	GSM352160	0.450522	red
GSM50021	GSM352160	0.464117	red
GSM50022	GSM352160	0.416443	red
GSM50023	GSM352160	0.436156	black
GSM50024	GSM352160	0.39756	black
GSM50025	GSM352160	0.410454	black
GSM50026	GSM352160	0.446084	black
GSM50027	GSM352160	0.43252	black
GSM50028	GSM352160	0.416422	black
GSM50029	GSM352160	0.424513	black
GSM50030	GSM352160	0.432421	black
GSM50031	GSM352160	0.424154	black
GSM50032	GSM352160	0.39343	black
EFM19	GSM352161	0.487093	black
MDAMB468	GSM352161	0.493184	black
MDAMB231	GSM352161	0.445011	black
EFM192A	GSM352161	0.532463	black
CAL851	GSM352161	0.47738	black
BT549	GSM352161	0.415416	black
MDAMB453	GSM352161	0.448722	black
BT474	GSM352161	0.46612	black
AU565	GSM352161	0.477806	black
MDAMB415	GSM352161	0.482124	black
HS578T	GSM352161	0.34629	black
BT20	GSM352161	0.500244	black
MDAMB436	GSM352161	0.328713	black
MDAMB361	GSM352161	0.455842	black
SKBR3	GSM352161	0.491669	black
HCC1395	GSM352161	0.494072	black
HCC1806	GSM352161	0.383853	black
HCC1143	GSM352161	0.518985	black
DU4475	GSM352161	0.327572	black
HCC70	GSM352161	0.498113	black
HCC38	GSM352161	0.517834	black
ZR751	GSM352161	0.44327	black
HS606T	GSM352161	0.32572	black
HCC1937	GSM352161	0.46642	black
HCC1187	GSM352161	0.487203	black
HCC202	GSM352161	0.447882	black
HS739T	GSM352161	0.344625	black
MDAMB157	GSM352161	0.341753	black
MDAMB175VII	GSM352161	0.434949	black
HCC1954	GSM352161	0.495018	black
HCC2218	GSM352161	0.499884	black
CAMA1	GSM352161	0.441861	black
HMC18	GSM352161	0.302738	black
MCF7	GSM352161	0.41484	black
T47D	GSM352161	0.445264	black
HCC1500	GSM352161	0.375368	black
HCC2157	GSM352161	0.549631	black
HCC1419	GSM352161	0.456363	black
BT483	GSM352161	0.478047	black
ZR7530	GSM352161	0.515386	black
UACC812	GSM352161	0.48381	black
HCC1599	GSM352161	0.446148	black
JIMT1	GSM352161	0.409435	black
CAL51	GSM352161	0.32776	black
HDQP1	GSM352161	0.452549	black
CAL120	GSM352161	0.33316	black
HS274T	GSM352161	0.336761	black
HS281T	GSM352161	0.325521	black
HS742T	GSM352161	0.326396	black
HS343T	GSM352161	0.346487	black
MDAMB134VI	GSM352161	0.397748	black
KPL1	GSM352161	0.411152	black
CAL148	GSM352161	0.433782	black
UACC893	GSM352161	0.460516	black
HCC1428	GSM352161	0.414924	black
HCC1569	GSM352161	0.512672	black
HMEL	GSM352161	0.499677	black
GSM49953	GSM352161	0.454115	black
GSM49954	GSM352161	0.453137	black
GSM49955	GSM352161	0.418006	red
GSM49956	GSM352161	0.41706	red
GSM49957	GSM352161	0.4292	red
GSM50017	GSM352161	0.429575	red
GSM50018	GSM352161	0.459123	red
GSM50019	GSM352161	0.464384	red
GSM50020	GSM352161	0.442913	red
GSM50021	GSM352161	0.450565	red
GSM50022	GSM352161	0.396423	red
GSM50023	GSM352161	0.407132	black
GSM50024	GSM352161	0.391506	black
GSM50025	GSM352161	0.407195	black
GSM50026	GSM352161	0.436865	black
GSM50027	GSM352161	0.434187	black
GSM50028	GSM352161	0.408057	black
GSM50029	GSM352161	0.407261	black
GSM50030	GSM352161	0.410506	black
GSM50031	GSM352161	0.408279	black
GSM50032	GSM352161	0.398852	black
EFM19	GSM352164	0.346711	black
MDAMB468	GSM352164	0.328136	black
MDAMB231	GSM352164	0.473313	black
EFM192A	GSM352164	0.378838	black
CAL851	GSM352164	0.325514	black
BT549	GSM352164	0.408704	black
MDAMB453	GSM352164	0.328105	black
BT474	GSM352164	0.324273	black
AU565	GSM352164	0.340521	black
MDAMB415	GSM352164	0.364394	black
HS578T	GSM352164	0.424854	black
BT20	GSM352164	0.387132	black
MDAMB436	GSM352164	0.290142	black
MDAMB361	GSM352164	0.335218	black
SKBR3	GSM352164	0.346752	black
HCC1395	GSM352164	0.466155	black
HCC1806	GSM352164	0.292311	black
HCC1143	GSM352164	0.381628	black
DU4475	GSM352164	0.234154	black
HCC70	GSM352164	0.365426	black
HCC38	GSM352164	0.397925	black
ZR751	GSM352164	0.299815	black
HS606T	GSM352164	0.434887	black
HCC1937	GSM352164	0.330571	black
HCC1187	GSM352164	0.369621	black
HCC202	GSM352164	0.311802	black
HS739T	GSM352164	0.468735	black
MDAMB157	GSM352164	0.3896	black
MDAMB175VII	GSM352164	0.320676	black
HCC1954	GSM352164	0.351727	black
HCC2218	GSM352164	0.354121	black
CAMA1	GSM352164	0.343611	black
HMC18	GSM352164	0.265588	black
MCF7	GSM352164	0.297746	black
T47D	GSM352164	0.331211	black
HCC1500	GSM352164	0.292528	black
HCC2157	GSM352164	0.360283	black
HCC1419	GSM352164	0.339898	black
BT483	GSM352164	0.338005	black
ZR7530	GSM352164	0.385213	black
UACC812	GSM352164	0.344729	black
HCC1599	GSM352164	0.274295	black
JIMT1	GSM352164	0.347717	black
CAL51	GSM352164	0.300611	black
HDQP1	GSM352164	0.37954	black
CAL120	GSM352164	0.346089	black
HS274T	GSM352164	0.466831	black
HS281T	GSM352164	0.436759	black
HS742T	GSM352164	0.440782	black
HS343T	GSM352164	0.442129	black
MDAMB134VI	GSM352164	0.316618	black
KPL1	GSM352164	0.293296	black
CAL148	GSM352164	0.283655	black
UACC893	GSM352164	0.337063	black
HCC1428	GSM352164	0.296715	black
HCC1569	GSM352164	0.360941	black
HMEL	GSM352164	0.416332	black
GSM49953	GSM352164	0.481266	black
GSM49954	GSM352164	0.490791	black
GSM49955	GSM352164	0.454724	red
GSM49956	GSM352164	0.458364	red
GSM49957	GSM352164	0.462125	red
GSM50017	GSM352164	0.45221	red
GSM50018	GSM352164	0.4758	red
GSM50019	GSM352164	0.487125	red
GSM50020	GSM352164	0.460112	red
GSM50021	GSM352164	0.476493	red
GSM50022	GSM352164	0.410354	red
GSM50023	GSM352164	0.465728	black
GSM50024	GSM352164	0.435019	black
GSM50025	GSM352164	0.459436	black
GSM50026	GSM352164	0.4923	black
GSM50027	GSM352164	0.477695	black
GSM50028	GSM352164	0.454497	black
GSM50029	GSM352164	0.45837	black
GSM50030	GSM352164	0.463039	black
GSM50031	GSM352164	0.433138	black
GSM50032	GSM352164	0.448001	black
EFM19	GSM352165	0.471553	black
MDAMB468	GSM352165	0.454906	black
MDAMB231	GSM352165	0.39844	black
EFM192A	GSM352165	0.522636	black
CAL851	GSM352165	0.414894	black
BT549	GSM352165	0.388288	black
MDAMB453	GSM352165	0.426143	black
BT474	GSM352165	0.443229	black
AU565	GSM352165	0.472829	black
MDAMB415	GSM352165	0.430146	black
HS578T	GSM352165	0.356715	black
BT20	GSM352165	0.490727	black
MDAMB436	GSM352165	0.281323	black
MDAMB361	GSM352165	0.437619	black
SKBR3	GSM352165	0.486204	black
HCC1395	GSM352165	0.478447	black
HCC1806	GSM352165	0.324798	black
HCC1143	GSM352165	0.457693	black
DU4475	GSM352165	0.338061	black
HCC70	GSM352165	0.431749	black
HCC38	GSM352165	0.466165	black
ZR751	GSM352165	0.431704	black
HS606T	GSM352165	0.32793	black
HCC1937	GSM352165	0.437073	black
HCC1187	GSM352165	0.41904	black
HCC202	GSM352165	0.423087	black
HS739T	GSM352165	0.352284	black
MDAMB157	GSM352165	0.351636	black
MDAMB175VII	GSM352165	0.424386	black
HCC1954	GSM352165	0.437456	black
HCC2218	GSM352165	0.432287	black
CAMA1	GSM352165	0.453125	black
HMC18	GSM352165	0.282003	black
MCF7	GSM352165	0.410394	black
T47D	GSM352165	0.465067	black
HCC1500	GSM352165	0.367206	black
HCC2157	GSM352165	0.537455	black
HCC1419	GSM352165	0.463052	black
BT483	GSM352165	0.468613	black
ZR7530	GSM352165	0.495041	black
UACC812	GSM352165	0.482768	black
HCC1599	GSM352165	0.409498	black
JIMT1	GSM352165	0.417759	black
CAL51	GSM352165	0.31007	black
HDQP1	GSM352165	0.391794	black
CAL120	GSM352165	0.315472	black
HS274T	GSM352165	0.350413	black
HS281T	GSM352165	0.328726	black
HS742T	GSM352165	0.341513	black
HS343T	GSM352165	0.349628	black
MDAMB134VI	GSM352165	0.427215	black
KPL1	GSM352165	0.390273	black
CAL148	GSM352165	0.441508	black
UACC893	GSM352165	0.455601	black
HCC1428	GSM352165	0.43947	black
HCC1569	GSM352165	0.475387	black
HMEL	GSM352165	0.449865	black
GSM49953	GSM352165	0.426478	black
GSM49954	GSM352165	0.422697	black
GSM49955	GSM352165	0.387392	red
GSM49956	GSM352165	0.389787	red
GSM49957	GSM352165	0.405847	red
GSM50017	GSM352165	0.402987	red
GSM50018	GSM352165	0.419182	red
GSM50019	GSM352165	0.441062	red
GSM50020	GSM352165	0.425308	red
GSM50021	GSM352165	0.42283	red
GSM50022	GSM352165	0.365332	red
GSM50023	GSM352165	0.413088	black
GSM50024	GSM352165	0.353746	black
GSM50025	GSM352165	0.384454	black
GSM50026	GSM352165	0.408957	black
GSM50027	GSM352165	0.406212	black
GSM50028	GSM352165	0.386402	black
GSM50029	GSM352165	0.384366	black
GSM50030	GSM352165	0.394792	black
GSM50031	GSM352165	0.391193	black
GSM50032	GSM352165	0.361739	black
EFM19	GSM352166	0.468096	black
MDAMB468	GSM352166	0.418995	black
MDAMB231	GSM352166	0.414191	black
EFM192A	GSM352166	0.517948	black
CAL851	GSM352166	0.381308	black
BT549	GSM352166	0.31858	black
MDAMB453	GSM352166	0.420015	black
BT474	GSM352166	0.43675	black
AU565	GSM352166	0.475828	black
MDAMB415	GSM352166	0.484961	black
HS578T	GSM352166	0.275984	black
BT20	GSM352166	0.445656	black
MDAMB436	GSM352166	0.237256	black
MDAMB361	GSM352166	0.42799	black
SKBR3	GSM352166	0.483009	black
HCC1395	GSM352166	0.40098	black
HCC1806	GSM352166	0.341308	black
HCC1143	GSM352166	0.393958	black
DU4475	GSM352166	0.301466	black
HCC70	GSM352166	0.44488	black
HCC38	GSM352166	0.406199	black
ZR751	GSM352166	0.456032	black
HS606T	GSM352166	0.27399	black
HCC1937	GSM352166	0.41281	black
HCC1187	GSM352166	0.399597	black
HCC202	GSM352166	0.442385	black
HS739T	GSM352166	0.294842	black
MDAMB157	GSM352166	0.321358	black
MDAMB175VII	GSM352166	0.48072	black
HCC1954	GSM352166	0.459618	black
HCC2218	GSM352166	0.480036	black
CAMA1	GSM352166	0.427632	black
HMC18	GSM352166	0.225996	black
MCF7	GSM352166	0.397498	black
T47D	GSM352166	0.430235	black
HCC1500	GSM352166	0.381003	black
HCC2157	GSM352166	0.438271	black
HCC1419	GSM352166	0.447795	black
BT483	GSM352166	0.46363	black
ZR7530	GSM352166	0.511611	black
UACC812	GSM352166	0.492492	black
HCC1599	GSM352166	0.330131	black
JIMT1	GSM352166	0.355632	black
CAL51	GSM352166	0.296097	black
HDQP1	GSM352166	0.413219	black
CAL120	GSM352166	0.287908	black
HS274T	GSM352166	0.297659	black
HS281T	GSM352166	0.275904	black
HS742T	GSM352166	0.27997	black
HS343T	GSM352166	0.284364	black
MDAMB134VI	GSM352166	0.401166	black
KPL1	GSM352166	0.392196	black
CAL148	GSM352166	0.390236	black
UACC893	GSM352166	0.444539	black
HCC1428	GSM352166	0.401315	black
HCC1569	GSM352166	0.41467	black
HMEL	GSM352166	0.399726	black
GSM49953	GSM352166	0.409748	black
GSM49954	GSM352166	0.420395	black
GSM49955	GSM352166	0.379739	red
GSM49956	GSM352166	0.374373	red
GSM49957	GSM352166	0.391984	red
GSM50017	GSM352166	0.376535	red
GSM50018	GSM352166	0.422153	red
GSM50019	GSM352166	0.423499	red
GSM50020	GSM352166	0.398366	red
GSM50021	GSM352166	0.407761	red
GSM50022	GSM352166	0.344626	red
GSM50023	GSM352166	0.392149	black
GSM50024	GSM352166	0.372776	black
GSM50025	GSM352166	0.394821	black
GSM50026	GSM352166	0.4159	black
GSM50027	GSM352166	0.413627	black
GSM50028	GSM352166	0.379866	black
GSM50029	GSM352166	0.391169	black
GSM50030	GSM352166	0.386004	black
GSM50031	GSM352166	0.372972	black
GSM50032	GSM352166	0.361305	black
EFM19	GSM352168	0.451618	black
MDAMB468	GSM352168	0.456086	black
MDAMB231	GSM352168	0.407941	black
EFM192A	GSM352168	0.458216	black
CAL851	GSM352168	0.43317	black
BT549	GSM352168	0.385147	black
MDAMB453	GSM352168	0.37864	black
BT474	GSM352168	0.374347	black
AU565	GSM352168	0.425328	black
MDAMB415	GSM352168	0.40797	black
HS578T	GSM352168	0.335641	black
BT20	GSM352168	0.466144	black
MDAMB436	GSM352168	0.300554	black
MDAMB361	GSM352168	0.398485	black
SKBR3	GSM352168	0.446233	black
HCC1395	GSM352168	0.444275	black
HCC1806	GSM352168	0.348316	black
HCC1143	GSM352168	0.450914	black
DU4475	GSM352168	0.311949	black
HCC70	GSM352168	0.455415	black
HCC38	GSM352168	0.461683	black
ZR751	GSM352168	0.368418	black
HS606T	GSM352168	0.334894	black
HCC1937	GSM352168	0.427158	black
HCC1187	GSM352168	0.439567	black
HCC202	GSM352168	0.408125	black
HS739T	GSM352168	0.353991	black
MDAMB157	GSM352168	0.370822	black
MDAMB175VII	GSM352168	0.391132	black
HCC1954	GSM352168	0.43713	black
HCC2218	GSM352168	0.416258	black
CAMA1	GSM352168	0.379596	black
HMC18	GSM352168	0.269586	black
MCF7	GSM352168	0.368299	black
T47D	GSM352168	0.394092	black
HCC1500	GSM352168	0.297281	black
HCC2157	GSM352168	0.453275	black
HCC1419	GSM352168	0.384868	black
BT483	GSM352168	0.415689	black
ZR7530	GSM352168	0.43461	black
UACC812	GSM352168	0.435741	black
HCC1599	GSM352168	0.355865	black
JIMT1	GSM352168	0.396058	black
CAL51	GSM352168	0.262831	black
HDQP1	GSM352168	0.451755	black
CAL120	GSM352168	0.325975	black
HS274T	GSM352168	0.330361	black
HS281T	GSM352168	0.324893	black
HS742T	GSM352168	0.334276	black
HS343T	GSM352168	0.344539	black
MDAMB134VI	GSM352168	0.347653	black
KPL1	GSM352168	0.334691	black
CAL148	GSM352168	0.351205	black
UACC893	GSM352168	0.398503	black
HCC1428	GSM352168	0.361918	black
HCC1569	GSM352168	0.438231	black
HMEL	GSM352168	0.454814	black
GSM49953	GSM352168	0.432336	black
GSM49954	GSM352168	0.438427	black
GSM49955	GSM352168	0.403921	red
GSM49956	GSM352168	0.400702	red
GSM49957	GSM352168	0.413001	red
GSM50017	GSM352168	0.407727	red
GSM50018	GSM352168	0.430481	red
GSM50019	GSM352168	0.437283	red
GSM50020	GSM352168	0.415342	red
GSM50021	GSM352168	0.429892	red
GSM50022	GSM352168	0.369835	red
GSM50023	GSM352168	0.408145	black
GSM50024	GSM352168	0.364008	black
GSM50025	GSM352168	0.385198	black
GSM50026	GSM352168	0.411179	black
GSM50027	GSM352168	0.407582	black
GSM50028	GSM352168	0.388679	black
GSM50029	GSM352168	0.398809	black
GSM50030	GSM352168	0.399613	black
GSM50031	GSM352168	0.390491	black
GSM50032	GSM352168	0.366792	black

[truncated: 29 more sheets: Fig4e, Fig4f, Fig5a, Fig5b, Fig5c, Fig6a, Fig6b, Fig 6c, FigS1a, FigS1b, FigS1c, FigS1d, FigS1e, FigS2a, FigS2b, FigS3a, FigS3b, FigS4, FigS5, FigS6 …]
